# Supplementary material for: 2-Chloro­ethyl 2-(2-chloro­phen­yl)-2-(4,5,6,7-tetrahydro­thieno[3,2-c]pyridin-5-yl)acetate
Source: Acta Crystallogr Sect E Struct Rep Online. 2010 Nov 17;66(Pt 12):o3213. doi: 10.1107/S1600536810046908 (PMC3011544; doi:10.1107/S1600536810046908)
Supplement: Supplementary file 2 [file e-66-o3213-Isup2.hkl]

# 
# h,k,l, Fc-squared, Fo-squared, sigma(Fo-squared) and status flag 
# 
data_I
_shelx_title '  _c100329b' 
_shelx_refln_list_code          4 
_shelx_F_calc_maximum      301.61 
_exptl_crystal_F_000       768.00 
_reflns_d_resolution_high  0.8080 
 
loop_ 
 _symmetry_equiv_pos_as_xyz 
 'x, y, z' 
 '-x+1/2, y+1/2, -z+1/2' 
 '-x, -y, -z' 
 'x-1/2, -y-1/2, z-1/2' 
 
_cell_length_a     9.6890 
_cell_length_b    11.2670 
_cell_length_c    15.5670 
_cell_angle_alpha  90.000 
_cell_angle_beta  100.509 
_cell_angle_gamma  90.000 
 
_shelx_F_squared_multiplier     1.000 
 
loop_ 
 _refln_index_h 
 _refln_index_k 
 _refln_index_l 
 _refln_F_squared_calc 
 _refln_F_squared_meas 
 _refln_F_squared_sigma 
 _refln_observed_status 
   2   0   0     3370.61     3469.10    107.88 o 
   4   0   0     4711.75     5401.24    235.44 o 
   6   0   0     1587.14     1635.01     42.12 o 
   8   0   0      607.32      624.91     26.23 o 
  10   0   0      308.80      326.57     19.45 o 
   1   1   0     2756.52     2709.76     47.18 o 
   2   1   0     1530.81     1515.62     36.90 o 
   3   1   0     2193.37     2130.88     31.72 o 
   4   1   0     6743.38     7359.11    146.55 o 
   5   1   0       23.26       42.28      7.66 o 
   6   1   0      477.23      414.93     19.43 o 
   7   1   0        6.39        8.34      2.02 o 
   8   1   0     5314.09     5548.53    137.30 o 
   9   1   0      505.94      537.84     20.11 o 
  10   1   0      522.56      530.62     14.69 o 
  11   1   0       23.33       21.79      3.43 o 
   0   2   0      292.46      292.60      8.31 o 
   1   2   0     1224.73     1265.46     38.31 o 
   2   2   0       99.04       77.07      5.20 o 
   3   2   0      884.16      853.98     16.44 o 
   4   2   0     1222.47     1114.38     25.07 o 
   5   2   0      858.87      748.28     30.48 o 
   6   2   0     1486.97     1368.53     38.11 o 
   7   2   0      209.21      208.40      9.83 o 
   8   2   0     3116.36     3205.45     70.01 o 
   9   2   0        7.69        5.61      2.50 o 
  10   2   0       12.32       11.35      3.14 o 
  11   2   0       54.09       56.39      7.25 o 
   1   3   0     9871.23     9971.18    727.03 o 
   2   3   0     1896.15     2035.68     60.03 o 
   3   3   0        0.46        5.38      1.78 o 
   4   3   0       57.32       49.32      5.75 o 
   5   3   0      515.25      526.79     27.13 o 
   6   3   0     2481.12     2231.99     48.62 o 
   7   3   0      937.99      952.54     22.67 o 
   8   3   0      239.94      206.68     20.50 o 
   9   3   0      135.06      148.59      9.82 o 
  10   3   0     1246.85     1240.48     54.87 o 
  11   3   0       71.69       57.53      5.02 o 
   0   4   0      597.32      652.05     31.13 o 
   1   4   0     1229.31     1153.45     26.08 o 
   2   4   0     5633.92     6188.80     81.42 o 
   3   4   0     2956.95     2991.21     77.97 o 
   4   4   0     4879.10     5453.77    110.98 o 
   5   4   0      335.26      324.51     13.86 o 
   6   4   0       71.97       62.83      4.66 o 
   7   4   0     7896.91     8001.48    486.01 o 
   8   4   0      138.29      136.89     14.44 o 
   9   4   0      196.50      168.73     10.94 o 
  10   4   0      280.99      307.33     14.69 o 
  11   4   0       39.61       37.33      6.88 o 
   1   5   0       12.55       43.84      6.15 o 
   2   5   0       56.19      110.91     11.83 o 
   3   5   0     1115.94     1093.43     36.68 o 
   4   5   0     1613.51     1487.83     33.54 o 
   5   5   0      199.63      196.93      6.25 o 
   6   5   0      532.70      517.82     12.53 o 
   7   5   0      708.30      627.90     16.39 o 
   8   5   0       12.13       26.57      4.53 o 
   9   5   0       43.41       47.90      9.42 o 
  10   5   0        7.94        6.04      4.53 o 
   0   6   0       50.48      111.42     14.55 o 
   1   6   0     3179.99     3328.66    129.80 o 
   2   6   0        2.80        7.19      2.83 o 
   3   6   0       87.98       74.85      6.59 o 
   4   6   0      544.64      534.90     10.47 o 
   5   6   0        3.32        5.00      1.57 o 
   6   6   0       37.96       25.83      3.39 o 
   7   6   0      108.22       97.78      8.91 o 
   8   6   0      441.78      446.41     12.76 o 
   9   6   0       48.49       44.26      5.47 o 
  10   6   0       16.31        8.14      9.99 o 
   1   7   0      603.02      545.20     17.49 o 
   2   7   0      718.95      690.04     14.87 o 
   3   7   0     2765.98     2660.91     53.30 o 
   4   7   0      425.87      440.00     11.08 o 
   5   7   0      195.70      200.33      9.11 o 
   6   7   0      480.81      454.97     13.73 o 
   7   7   0        1.80        2.99      1.26 o 
   8   7   0       34.05       34.04      4.93 o 
   9   7   0      783.18      735.12     22.97 o 
  10   7   0      223.73      231.17     19.60 o 
   0   8   0      198.14      188.89     13.66 o 
   1   8   0      187.19      186.78      7.32 o 
   2   8   0      375.84      346.92     10.46 o 
   3   8   0      133.43      120.94      7.44 o 
   4   8   0     1253.40     1298.35     27.57 o 
   5   8   0     1583.75     1562.57     34.78 o 
   6   8   0       19.77       22.95      4.50 o 
   7   8   0      232.77      244.59     13.06 o 
   8   8   0        4.75        6.91      2.23 o 
   9   8   0       11.02        3.10      1.71 o 
   1   9   0       64.42       58.51      5.28 o 
   2   9   0       47.82       42.35      4.64 o 
   3   9   0       63.58       61.36      6.94 o 
   4   9   0     1218.91     1172.12     32.38 o 
   5   9   0       87.25       93.58      5.65 o 
   6   9   0      356.44      384.38     11.82 o 
   7   9   0        1.22        1.98      1.19 o 
   8   9   0        2.74        3.10      1.69 o 
   0  10   0      640.13      597.11     24.92 o 
   1  10   0      562.88      549.58     15.04 o 
   2  10   0       25.79       21.79      4.66 o 
   3  10   0       78.48       90.31      6.07 o 
   4  10   0      212.07      232.02     12.41 o 
   5  10   0      598.71      595.84     14.64 o 
   6  10   0        0.45        1.38      1.01 o 
   7  10   0       12.27       10.72      5.43 o 
   8  10   0       17.47       13.13      3.73 o 
   1  11   0        7.09        4.26      2.08 o 
   2  11   0       10.74       14.29      3.10 o 
   3  11   0        2.17        1.86      1.68 o 
   4  11   0      483.95      521.25     12.79 o 
   5  11   0        5.15        6.98      3.07 o 
   6  11   0       41.86       45.33      5.98 o 
   7  11   0       57.86       67.01     11.85 o 
   0  12   0      507.71      613.12     30.04 o 
   1  12   0       37.85       38.33      4.32 o 
   2  12   0      160.39      161.29     13.42 o 
   3  12   0      176.70      191.38      9.50 o 
   4  12   0       30.93       26.50      2.96 o 
   5  12   0        0.25        1.37      0.79 o 
   1  13   0       36.06       38.04      6.20 o 
   2  13   0      122.00      133.21     13.12 o 
   3  13   0        3.63        5.34      3.06 o 
   4  13   0       25.67       21.71      4.86 o 
 -11   0   1       60.33       49.72      7.54 o 
  -9   0   1     2716.54     3070.98    157.13 o 
  -7   0   1      547.15      584.17     19.73 o 
  -5   0   1      353.61      361.08     28.32 o 
  -3   0   1     8327.64     7575.78    645.42 o 
  -1   0   1     1714.65     1595.74     47.16 o 
   1   0   1     2127.46     1778.64     85.44 o 
   3   0   1     5806.11     6631.01    122.67 o 
   5   0   1        0.74        4.58     10.71 o 
   7   0   1     1469.77     1498.96     44.56 o 
   9   0   1      200.91      225.74     24.78 o 
  11   0   1        1.09        1.35      1.20 o 
 -11   1   1      766.46      627.80     41.83 o 
 -10   1   1     1490.69     1445.60     94.59 o 
  -9   1   1        0.42        7.36      2.52 o 
  -8   1   1        3.03        4.80      2.02 o 
  -7   1   1     1473.24     1449.97     26.11 o 
  -6   1   1        0.41        1.77      1.09 o 
  -5   1   1        3.69       11.88      3.79 o 
  -4   1   1     3959.94     4267.40     66.76 o 
  -3   1   1        2.27        8.15      1.97 o 
  -2   1   1      107.21      118.03      6.51 o 
  -1   1   1      139.00      127.58      6.05 o 
   0   1   1       10.37       15.37      1.91 o 
   1   1   1     4329.07     4326.07    116.76 o 
   2   1   1        1.45        8.17      3.51 o 
   3   1   1       33.91       24.73      3.19 o 
   4   1   1      720.06      764.13     30.83 o 
   5   1   1     3267.69     3510.17     65.80 o 
   6   1   1     6107.33     6552.91    152.27 o 
   7   1   1     2652.98     2605.41     56.37 o 
   8   1   1       11.49       10.32      3.86 o 
   9   1   1      266.69      274.13     19.42 o 
  10   1   1      540.30      538.21     13.00 o 
  11   1   1     1527.00     1420.97    103.45 o 
 -11   2   1        1.93        2.06      1.68 o 
 -10   2   1      254.46      269.23     19.75 o 
  -9   2   1      292.19      278.48     11.97 o 
  -8   2   1     2460.10     2391.49     48.17 o 
  -7   2   1      201.47      213.64      7.79 o 
  -6   2   1      451.66      460.72     10.34 o 
  -5   2   1     7161.11     8326.08    187.03 o 
  -4   2   1       48.55       36.80      5.07 o 
  -3   2   1     1696.88     1588.91     30.19 o 
  -2   2   1     1943.28     2017.84     44.41 o 
  -1   2   1    19005.14    19544.46   1429.21 o 
   0   2   1       59.27       68.97      3.24 o 
   1   2   1    18678.71    18244.84   1312.45 o 
   2   2   1    10897.80    10914.60    739.67 o 
   3   2   1      619.04      615.90     11.96 o 
   4   2   1     2173.05     2345.95     50.81 o 
   5   2   1     2339.51     2446.56     67.86 o 
   6   2   1     1039.84     1018.82     20.43 o 
   7   2   1        0.01        3.75      1.53 o 
   8   2   1      303.43      333.21     21.77 o 
   9   2   1      823.19      903.74     36.69 o 
  10   2   1      115.09      114.60      9.69 o 
  11   2   1      193.96      183.34     11.40 o 
 -11   3   1        1.24        3.50      2.00 o 
 -10   3   1       11.71        9.36      3.36 o 
  -9   3   1      591.37      647.23     16.98 o 
  -8   3   1      106.31      131.35     13.32 o 
  -7   3   1       55.20       46.72      4.32 o 
  -6   3   1       14.18       17.01      2.35 o 
  -5   3   1     4743.60     4900.06    143.85 o 
  -4   3   1      160.50      190.54     11.12 o 
  -3   3   1      598.70      595.75     22.77 o 
  -2   3   1     4255.95     4399.02     98.92 o 
  -1   3   1    11724.35    12486.74    839.61 o 
   0   3   1     3024.23     3100.76     57.34 o 
   1   3   1      288.12      256.60      6.66 o 
   2   3   1      194.28      175.20      9.63 o 
   3   3   1     7257.73     7518.46    204.55 o 
   4   3   1     3119.05     3065.66     72.04 o 
   5   3   1      544.31      564.88     20.25 o 
   6   3   1      321.86      326.20      9.02 o 
   7   3   1      745.36      728.56     21.42 o 
   8   3   1       70.21       75.93     14.91 o 
   9   3   1       61.61       61.45      9.93 o 
  10   3   1      915.99      873.44     38.18 o 
  11   3   1        8.80        8.72      4.24 o 
 -11   4   1      537.52      505.69     19.14 o 
 -10   4   1      500.57      487.21     24.97 o 
  -9   4   1      111.59      114.08      8.34 o 
  -8   4   1      538.46      512.79     12.48 o 
  -7   4   1      312.24      286.21     12.43 o 
  -6   4   1     1340.59     1317.10     24.13 o 
  -5   4   1        7.18        9.26      1.84 o 
  -4   4   1     1567.72     1506.23     43.29 o 
  -3   4   1     3988.60     4719.56     96.38 o 
  -2   4   1      735.73      687.43     22.38 o 
  -1   4   1      620.09      537.10     19.79 o 
   0   4   1     2655.52     2649.98     53.80 o 
   1   4   1     2560.20     2785.18     95.63 o 
   2   4   1      397.77      330.91     12.71 o 
   3   4   1      194.69      172.81      8.95 o 
   4   4   1      803.22      849.46     32.82 o 
   5   4   1      600.51      542.00     12.21 o 
   6   4   1     3408.45     3326.33     55.09 o 
   7   4   1      270.05      266.51     12.68 o 
   8   4   1       59.04       58.42      9.65 o 
   9   4   1      899.98      960.84     22.97 o 
  10   4   1       33.03       27.33     13.07 o 
  11   4   1        7.06        2.03      2.55 o 
 -10   5   1      134.50      153.23     14.91 o 
  -9   5   1      340.27      355.05     12.27 o 
  -8   5   1      115.25      101.62      6.61 o 
  -7   5   1      533.08      490.74     12.78 o 
  -6   5   1      184.01      166.14      8.32 o 
  -5   5   1      822.40      794.66     17.88 o 
  -4   5   1        1.71        8.62      2.60 o 
  -3   5   1     8830.83    10119.88    324.52 o 
  -2   5   1     3449.33     3351.48    104.69 o 
  -1   5   1     6494.14     7113.80    155.73 o 
   0   5   1      408.74      455.10     18.65 o 
   1   5   1      129.39      112.71      8.97 o 
   2   5   1     4842.00     5068.81    102.25 o 
   3   5   1     5960.65     6285.27    228.52 o 
   4   5   1      902.76      824.89     15.99 o 
   5   5   1       83.66       65.87      5.03 o 
   6   5   1      626.65      644.45     17.35 o 
   7   5   1       47.38       51.82      7.51 o 
   8   5   1      964.74     1007.40     32.83 o 
   9   5   1      529.95      530.66     13.85 o 
  10   5   1       12.26        9.96      7.77 o 
 -10   6   1      377.97      336.09     19.41 o 
  -9   6   1      376.75      348.65     15.23 o 
  -8   6   1      172.99      161.44      8.78 o 
  -7   6   1      104.65       97.56      9.66 o 
  -6   6   1      478.17      462.93     11.15 o 
  -5   6   1      407.90      391.02     10.54 o 
  -4   6   1      224.54      191.58      9.73 o 
  -3   6   1       34.49       30.78      3.78 o 
  -2   6   1      935.11      884.79     27.90 o 
  -1   6   1     1589.11     1619.57     45.46 o 
   0   6   1       46.22       49.60      6.87 o 
   1   6   1     3910.22     4373.78    100.12 o 
   2   6   1      173.15      142.19     10.96 o 
   3   6   1      998.07      973.70     18.39 o 
   4   6   1        9.29        7.72      1.45 o 
   5   6   1      455.28      420.82     10.19 o 
   6   6   1      199.25      172.07     10.78 o 
   7   6   1     3395.98     3797.79     75.59 o 
   8   6   1       14.00       27.77      5.36 o 
   9   6   1      147.63      138.60     11.14 o 
  10   6   1      154.60      151.24     10.93 o 
 -10   7   1      197.92      211.43     12.58 o 
  -9   7   1      255.25      221.58      8.08 o 
  -8   7   1      187.69      178.23      8.97 o 
  -7   7   1     1219.44     1342.53     26.35 o 
  -6   7   1      198.21      190.25     17.24 o 
  -5   7   1      456.47      438.02     13.77 o 
  -4   7   1      169.98      165.24      6.69 o 
  -3   7   1     2550.53     2338.07     53.63 o 
  -2   7   1       64.84       61.54      5.31 o 
  -1   7   1     2538.54     2592.84     55.07 o 
   0   7   1      385.50      339.72     17.26 o 
   1   7   1        5.38       13.95      2.45 o 
   2   7   1       31.66       31.18      3.92 o 
   3   7   1     1630.65     1488.37     26.84 o 
   4   7   1      214.57      212.24      9.06 o 
   5   7   1     1718.97     1581.11     37.15 o 
   6   7   1     2497.88     2398.26     73.77 o 
   7   7   1      180.96      169.45      9.74 o 
   8   7   1        2.92        3.24      1.30 o 
   9   7   1      217.11      206.45     12.04 o 
  10   7   1      844.54      757.19     31.57 o 
  -9   8   1     1346.41     1265.23     59.38 o 
  -8   8   1      201.17      225.16     12.92 o 
  -7   8   1      991.96     1017.00     36.01 o 
  -6   8   1      265.63      275.14     11.14 o 
  -5   8   1      657.41      712.39     16.96 o 
  -4   8   1        8.28        6.04      1.79 o 
  -3   8   1        5.93       10.88      2.31 o 
  -2   8   1       25.08       24.39      3.04 o 
  -1   8   1     1575.62     1452.68     28.30 o 
   0   8   1       45.06       56.49      5.26 o 
   1   8   1        3.53        7.98      2.03 o 
   2   8   1       10.08       13.98      2.65 o 
   3   8   1       60.17       55.23      5.21 o 
   4   8   1       82.70       84.00      6.37 o 
   5   8   1      193.79      179.21     17.19 o 
   6   8   1       10.56        9.15      2.72 o 
   7   8   1      413.35      416.25     10.67 o 
   8   8   1      107.64      107.15      6.63 o 
   9   8   1     1168.27     1080.60     37.42 o 
  -8   9   1      296.77      321.00     14.05 o 
  -7   9   1       12.47       15.67      4.26 o 
  -6   9   1        0.06        2.45      1.36 o 
  -5   9   1     3445.56     3615.35     97.95 o 
  -4   9   1     1066.44     1028.27     29.39 o 
  -3   9   1       58.99       50.44      6.80 o 
  -2   9   1        0.96        3.81      1.55 o 
  -1   9   1      812.96      779.06     22.41 o 
   0   9   1        6.83       10.23      3.06 o 
   1   9   1     3955.75     3678.26    118.83 o 
   2   9   1       32.56       30.76      4.78 o 
   3   9   1      622.63      576.30     14.98 o 
   4   9   1      417.25      430.11     12.51 o 
   5   9   1        8.90       10.33      2.88 o 
   6   9   1      275.99      274.71     16.88 o 
   7   9   1       19.97       22.99      4.43 o 
   8   9   1        6.81        4.00      2.22 o 
  -7  10   1      171.12      166.74     11.05 o 
  -6  10   1      364.78      346.64     13.20 o 
  -5  10   1       49.71       49.46      4.99 o 
  -4  10   1      194.93      196.22     14.47 o 
  -3  10   1        0.69        3.33      2.21 o 
  -2  10   1      183.43      165.89     16.81 o 
  -1  10   1      177.71      172.69     19.57 o 
   0  10   1     1047.15     1000.35     25.19 o 
   1  10   1        3.82        5.80      2.24 o 
   2  10   1      267.10      280.72     21.30 o 
   3  10   1      611.55      612.50     18.02 o 
   4  10   1       91.11       92.98      6.37 o 
   5  10   1      271.63      270.68      8.51 o 
   6  10   1       34.10       40.35      4.40 o 
   7  10   1      464.07      479.96     23.23 o 
  -7  11   1      611.86      634.91     34.90 o 
  -6  11   1        1.82        1.49      1.30 o 
  -5  11   1      526.25      553.98     14.07 o 
  -4  11   1     1582.05     1574.55     43.39 o 
  -3  11   1      318.28      310.36     17.31 o 
  -2  11   1      111.76      116.08      9.33 o 
  -1  11   1     1122.61     1164.96     38.00 o 
   0  11   1      707.98      696.05     25.43 o 
   1  11   1      142.93      137.32      9.99 o 
   2  11   1      105.77      115.93      8.15 o 
   3  11   1      769.97      779.31     15.90 o 
   4  11   1       15.33       15.44      4.04 o 
   5  11   1       22.55       18.49      4.03 o 
   6  11   1      317.65      324.57     18.09 o 
   7  11   1       66.60       68.94     11.24 o 
  -5  12   1       66.39       67.96      5.31 o 
  -4  12   1      303.95      295.36     13.08 o 
  -3  12   1       50.04       52.69      5.01 o 
  -2  12   1      596.03      576.87     31.40 o 
  -1  12   1      278.68      281.98     22.02 o 
   0  12   1       64.58       65.91      6.89 o 
   1  12   1      448.38      413.48     23.36 o 
   2  12   1       52.90       54.04      3.93 o 
   3  12   1      357.24      352.84     16.73 o 
   4  12   1       32.20       30.65      4.50 o 
   5  12   1       73.31       73.75      7.35 o 
  -4  13   1       83.95       79.58     12.53 o 
  -3  13   1       58.26       55.79      4.55 o 
  -2  13   1      236.91      236.00     28.17 o 
  -1  13   1       22.83       24.26      4.47 o 
   0  13   1        4.49        3.84      2.37 o 
   1  13   1       43.42       44.68      6.79 o 
   2  13   1     1065.42     1090.49     29.23 o 
   3  13   1       16.40       19.15      5.03 o 
   4  13   1        9.32        4.32     12.08 o 
 -10   0   2      696.20      672.18     22.03 o 
  -8   0   2     3823.67     3765.47     94.01 o 
  -6   0   2     2483.39     2499.05    202.53 o 
  -4   0   2     1484.06     1363.90     61.17 o 
  -2   0   2      431.43      404.02     11.42 o 
   0   0   2      734.59      600.23     14.19 o 
   2   0   2     7653.70     8805.40    912.57 o 
   4   0   2     2643.98     3171.38     79.65 o 
   6   0   2     1004.36      946.85     26.75 o 
   8   0   2     1955.78     1946.21    159.35 o 
  10   0   2       20.04       27.95      6.32 o 
 -11   1   2      236.47      212.27     16.41 o 
 -10   1   2      119.99      135.52     10.51 o 
  -9   1   2     1171.75     1294.41     37.50 o 
  -8   1   2      580.44      557.94     16.67 o 
  -7   1   2      842.08      806.78     18.97 o 
  -6   1   2      925.12      893.63     20.10 o 
  -5   1   2      110.13       77.46      9.17 o 
  -4   1   2        0.23        4.38      2.14 o 
  -3   1   2     3467.06     3491.87     80.81 o 
  -2   1   2      855.43      836.53     28.67 o 
  -1   1   2       99.17      100.86      4.82 o 
   0   1   2       68.53       79.70      3.96 o 
   1   1   2        9.67       10.40      1.69 o 
   2   1   2       84.38       74.83      4.99 o 
   3   1   2      171.46      169.69     12.59 o 
   4   1   2     1548.09     1693.76     48.32 o 
   5   1   2     2957.82     3138.51    116.37 o 
   6   1   2        3.27        6.99      2.34 o 
   7   1   2      353.89      357.48     15.87 o 
   8   1   2        6.38        3.90      2.18 o 
   9   1   2      760.85      799.09     27.44 o 
  10   1   2      562.81      571.90     23.26 o 
  11   1   2       27.68       15.39      6.61 o 
 -11   2   2      364.22      326.58     32.98 o 
 -10   2   2      154.92      147.44      9.95 o 
  -9   2   2        5.86       10.53      3.88 o 
  -8   2   2      109.85      106.83     13.23 o 
  -7   2   2      138.77      125.59      6.56 o 
  -6   2   2     3280.97     3272.98     59.30 o 
  -5   2   2     1805.74     2084.13     63.56 o 
  -4   2   2     3218.55     3608.61    119.91 o 
  -3   2   2      594.98      650.59     23.04 o 
  -2   2   2     7649.48     7003.53    580.72 o 
  -1   2   2     5064.01     5247.94    136.33 o 
   0   2   2     2409.11     2480.39     34.93 o 
   1   2   2    19493.75    19368.65   1303.19 o 
   2   2   2      749.60      684.73     28.70 o 
   3   2   2      439.59      450.64     20.74 o 
   4   2   2       21.03       15.24      4.59 o 
   5   2   2       34.32       46.24      8.81 o 
   6   2   2       63.65       57.03      5.07 o 
   7   2   2      480.91      470.27     16.48 o 
   8   2   2      234.99      218.50     27.08 o 
   9   2   2       48.57       39.45     10.00 o 
  10   2   2      171.02      180.03     12.34 o 
  11   2   2      998.07      934.82     30.78 o 
 -11   3   2      354.30      325.26     18.66 o 
 -10   3   2      953.77     1010.34     23.66 o 
  -9   3   2     1277.37     1329.33     35.63 o 
  -8   3   2      193.61      194.94     19.25 o 
  -7   3   2      317.12      271.54     12.44 o 
  -6   3   2       57.58       59.62      5.68 o 
  -5   3   2      548.08      588.17     22.24 o 
  -4   3   2     4654.79     5799.02    142.84 o 
  -3   3   2      639.17      626.60     17.07 o 
  -2   3   2    12899.65    12951.91    949.18 o 
  -1   3   2     2855.79     2947.65     42.20 o 
   0   3   2      106.92      138.06      7.88 o 
   1   3   2     6181.59     6949.57     92.87 o 
   2   3   2     3949.41     4145.29     81.16 o 
   3   3   2     1495.88     1694.32     35.00 o 
   4   3   2      540.04      598.82     24.92 o 
   5   3   2       18.35       24.11      4.15 o 
   6   3   2       11.90       13.75      3.07 o 
   7   3   2      318.23      316.63     18.46 o 
   8   3   2      424.07      461.73     16.86 o 
   9   3   2       93.18      110.61     11.99 o 
  10   3   2      386.21      410.31     12.92 o 
  11   3   2      335.98      249.60     17.38 o 
 -11   4   2      270.04      242.14     10.09 o 
 -10   4   2       75.81       86.39     11.26 o 
  -9   4   2     1831.01     1854.58     48.87 o 
  -8   4   2      490.62      470.18     13.39 o 
  -7   4   2     1109.64     1071.72     28.30 o 
  -6   4   2      188.68      167.30      5.74 o 
  -5   4   2      256.59      228.53     10.87 o 
  -4   4   2      368.23      416.74     20.78 o 
  -3   4   2     2075.52     2277.09     44.85 o 
  -2   4   2       14.17       20.85      3.24 o 
  -1   4   2      185.49      142.06      7.56 o 
   0   4   2       46.10       58.69      4.90 o 
   1   4   2      162.43      186.79     10.19 o 
   2   4   2     2318.29     2496.05     78.38 o 
   3   4   2     3625.39     3909.55    203.31 o 
   4   4   2       31.57       37.33      6.24 o 
   5   4   2      618.43      616.20     14.65 o 
   6   4   2     1163.03     1108.07     24.85 o 
   7   4   2        7.21        7.06      2.20 o 
   8   4   2      624.13      672.70     20.64 o 
   9   4   2     3128.79     3599.01     67.45 o 
  10   4   2      132.40      138.19     10.97 o 
 -11   5   2      584.67      504.01     16.43 o 
 -10   5   2      503.52      516.82     15.69 o 
  -9   5   2      420.69      433.07     17.49 o 
  -8   5   2       16.53       15.79      3.27 o 
  -7   5   2     1221.34     1214.59     29.27 o 
  -6   5   2     3902.58     3778.92     68.59 o 
  -5   5   2     3259.93     3102.33     59.14 o 
  -4   5   2       23.92       17.42      2.83 o 
  -3   5   2      330.43      372.93     17.39 o 
  -2   5   2      610.61      665.32     26.84 o 
  -1   5   2     1825.58     1920.58     39.14 o 
   0   5   2      674.28      563.16     21.86 o 
   1   5   2      128.62      164.78     10.27 o 
   2   5   2      271.20      264.34     13.61 o 
   3   5   2      728.32      676.06     27.31 o 
   4   5   2     2525.04     2405.71     36.64 o 
   5   5   2     1960.25     1961.43     33.81 o 
   6   5   2     1626.82     1605.56     41.35 o 
   7   5   2      109.14       93.49     10.55 o 
   8   5   2        0.05        2.73      1.29 o 
   9   5   2       15.29       19.96      5.14 o 
  10   5   2      451.87      485.64     32.49 o 
 -10   6   2     1263.55     1245.86     25.67 o 
  -9   6   2      202.66      205.10     11.13 o 
  -8   6   2      537.87      602.24     21.04 o 
  -7   6   2       89.91       82.30     10.18 o 
  -6   6   2       69.61       66.51      5.75 o 
  -5   6   2      427.51      421.29     11.01 o 
  -4   6   2     2628.23     2301.76     59.24 o 
  -3   6   2      558.47      545.76     17.22 o 
  -2   6   2       26.88       53.64      9.25 o 
  -1   6   2      435.83      394.89     22.26 o 
   0   6   2      104.45      128.60      9.01 o 
   1   6   2     1090.64     1080.44     28.02 o 
   2   6   2      460.21      471.40     24.98 o 
   3   6   2       10.13        5.90      1.55 o 
   4   6   2     2331.96     2173.36     34.23 o 
   5   6   2      876.92      811.16     17.06 o 
   6   6   2       18.80       19.13      3.80 o 
   7   6   2      156.31      148.09      8.06 o 
   8   6   2     2284.05     2399.28     41.77 o 
   9   6   2       34.84       43.72      7.12 o 
  10   6   2      732.45      669.48     22.91 o 
 -10   7   2      139.42      125.31     14.38 o 
  -9   7   2      148.89      124.47      7.86 o 
  -8   7   2      355.89      362.44      9.91 o 
  -7   7   2      563.08      622.89     14.95 o 
  -6   7   2     1722.54     1656.69     39.07 o 
  -5   7   2      237.00      238.91     12.35 o 
  -4   7   2     6014.77     5625.77    124.52 o 
  -3   7   2     1186.60     1207.20     30.28 o 
  -2   7   2     2454.75     2394.32     44.37 o 
  -1   7   2      112.26      113.64      6.89 o 
   0   7   2     3720.55     3419.80     69.24 o 
   1   7   2      185.95      184.79      9.95 o 
   2   7   2     1935.06     1872.07     39.94 o 
   3   7   2     1023.79      989.47     17.58 o 
   4   7   2      596.52      519.76     11.98 o 
   5   7   2     2971.23     2895.29     63.38 o 
   6   7   2       63.57       55.54      8.93 o 
   7   7   2        8.91       17.60      3.94 o 
   8   7   2       28.63       41.18      5.53 o 
   9   7   2      292.24      295.15     17.28 o 
  -9   8   2      108.55       97.65      9.08 o 
  -8   8   2      277.18      280.38     15.82 o 
  -7   8   2        9.87       11.21      2.72 o 
  -6   8   2      241.49      295.12      9.73 o 
  -5   8   2     2646.87     2695.97     53.35 o 
  -4   8   2     1686.41     1676.69     35.31 o 
  -3   8   2     1124.46     1120.92     29.41 o 
  -2   8   2       65.26       75.48      4.93 o 
  -1   8   2       87.14       71.99      4.86 o 
   0   8   2     1465.76     1458.04     34.84 o 
   1   8   2       29.38       31.94      4.21 o 
   2   8   2     2946.97     2926.47     59.51 o 
   3   8   2     1452.66     1385.69     32.99 o 
   4   8   2      173.32      171.00     14.35 o 
   5   8   2     1112.19     1149.58     24.70 o 
   6   8   2     2189.59     2409.11     46.40 o 
   7   8   2       57.26       60.74      6.01 o 
   8   8   2      746.70      783.18     17.34 o 
   9   8   2      207.72      188.04     13.24 o 
  -9   9   2       61.73       66.52     12.10 o 
  -8   9   2     1610.11     1720.67     41.00 o 
  -7   9   2        7.88        8.48      2.43 o 
  -6   9   2       55.83       62.74      4.66 o 
  -5   9   2       83.30       92.17      7.00 o 
  -4   9   2      263.19      259.74     17.33 o 
  -3   9   2      285.46      283.75     11.73 o 
  -2   9   2     5058.61     4724.63    138.41 o 
  -1   9   2      385.01      390.63     16.65 o 
   0   9   2      674.17      614.10     20.58 o 
   1   9   2      645.35      656.81     22.85 o 
   2   9   2     3484.46     3342.91     97.98 o 
   3   9   2        5.15        4.34      1.69 o 
   4   9   2      174.21      167.17     16.18 o 
   5   9   2       75.13       65.94      5.40 o 
   6   9   2      368.33      352.51     10.73 o 
   7   9   2       24.43       21.92      5.93 o 
   8   9   2       49.23       52.44      6.51 o 
  -8  10   2      818.00      841.92     31.92 o 
  -7  10   2      224.40      221.88      9.47 o 
  -6  10   2      229.36      255.61     14.43 o 
  -5  10   2      388.74      369.23     12.39 o 
  -4  10   2       72.37       84.77      7.50 o 
  -3  10   2        2.54        4.35      2.78 o 
  -2  10   2      191.37      190.93     24.42 o 
  -1  10   2      102.50      118.16     15.36 o 
   0  10   2       82.15       75.13      9.70 o 
   1  10   2      277.65      301.89     11.50 o 
   2  10   2      312.74      300.09     11.81 o 
   3  10   2       19.06       23.55      4.52 o 
   4  10   2      592.33      596.84     19.62 o 
   5  10   2      176.83      190.65     11.58 o 
   6  10   2      832.25      858.50     47.33 o 
   7  10   2      387.24      358.83     23.30 o 
  -7  11   2      310.12      290.91     19.76 o 
  -6  11   2      139.29      139.77      8.36 o 
  -5  11   2      176.27      167.58     11.15 o 
  -4  11   2     1398.73     1468.73     37.54 o 
  -3  11   2       60.79       61.82      6.03 o 
  -2  11   2       32.68       27.07      4.72 o 
  -1  11   2        3.01        3.46      2.52 o 
   0  11   2      674.46      729.84     26.31 o 
   1  11   2       70.96       66.57      6.09 o 
   2  11   2      102.54       88.44      5.75 o 
   3  11   2      596.07      600.52     13.51 o 
   4  11   2      552.62      554.95     23.34 o 
   5  11   2       31.66       36.69      5.01 o 
   6  11   2        0.73        1.74      1.73 o 
  -6  12   2        1.54        3.13      2.44 o 
  -5  12   2       11.64        8.37      2.24 o 
  -4  12   2      532.89      544.98     24.50 o 
  -3  12   2       72.56       71.29      6.29 o 
  -2  12   2      343.07      360.09     21.06 o 
  -1  12   2      401.22      426.79     24.34 o 
   0  12   2       70.42       75.40      7.80 o 
   1  12   2      117.89      117.15     10.45 o 
   2  12   2      125.09      123.46      8.35 o 
   3  12   2      485.66      466.49     15.41 o 
   4  12   2      234.66      247.71     14.48 o 
   5  12   2      375.13      378.65     13.56 o 
  -4  13   2       85.59       70.06     11.38 o 
  -3  13   2      340.13      325.94     18.18 o 
  -2  13   2       87.29       88.58      8.58 o 
  -1  13   2      794.06      834.77     59.84 o 
   0  13   2      170.94      177.64     13.42 o 
   1  13   2       76.38       87.18      9.10 o 
   2  13   2        1.09        1.16      1.18 o 
   3  13   2       73.72       76.93      8.95 o 
 -11   0   3      631.14      568.52     23.25 o 
  -9   0   3     2988.22     3298.85    119.94 o 
  -7   0   3    10280.82    10529.16    334.87 o 
  -5   0   3      648.31      662.34     35.99 o 
  -3   0   3     6020.55     6189.91    193.58 o 
  -1   0   3      224.28      188.68     11.53 o 
   1   0   3    19480.90    16084.87   4388.41 o 
   3   0   3     4452.56     4481.44    233.50 o 
   5   0   3     1045.85     1145.53     95.14 o 
   7   0   3       29.63       33.24      7.87 o 
   9   0   3        0.32        5.83     12.09 o 
  11   0   3      524.39      453.55     31.77 o 
 -11   1   3     1677.50     1425.00     73.21 o 
 -10   1   3     1581.46     1607.09     38.59 o 
  -9   1   3       54.66       65.16     17.05 o 
  -8   1   3      597.64      583.66     17.44 o 
  -7   1   3     1451.61     1384.38     30.22 o 
  -6   1   3      756.40      775.68     20.10 o 
  -5   1   3       22.31       42.64      7.94 o 
  -4   1   3      590.26      574.11     14.44 o 
  -3   1   3     1239.25     1281.22     24.81 o 
  -2   1   3       76.84       61.87      4.02 o 
  -1   1   3    15727.64    15079.49   1022.63 o 
   0   1   3      704.96      621.25     18.44 o 
   1   1   3     1011.46      922.23     38.56 o 
   2   1   3      129.72       98.10      6.25 o 
   3   1   3     2584.87     2721.81     53.32 o 
   4   1   3     4803.41     5223.98     92.49 o 
   5   1   3     1798.08     1617.80     49.17 o 
   6   1   3     1275.78     1281.18     31.28 o 
   7   1   3     3005.48     2994.14     76.62 o 
   8   1   3      514.37      554.40     18.10 o 
   9   1   3      806.92      902.29     28.30 o 
  10   1   3        2.32        3.04      2.37 o 
 -11   2   3       24.76       19.29      4.59 o 
 -10   2   3       46.69       50.39      6.37 o 
  -9   2   3     2484.08     2543.72    159.03 o 
  -8   2   3     2352.21     2492.08     50.97 o 
  -7   2   3      294.41      263.93     10.21 o 
  -6   2   3     1706.50     1620.55     39.67 o 
  -5   2   3     3696.40     3497.99     85.75 o 
  -4   2   3     1536.38     1798.85     54.28 o 
  -3   2   3    10413.19    11194.70    819.79 o 
  -2   2   3    26283.81    28421.82   2078.03 o 
  -1   2   3    10932.00    11383.95    837.11 o 
   0   2   3     1280.64     1276.92     34.57 o 
   1   2   3     3487.49     3345.26    133.67 o 
   2   2   3      770.25      753.12     23.21 o 
   3   2   3      211.33      257.88     11.99 o 
   4   2   3     2119.26     2481.74     59.40 o 
   5   2   3     2819.89     2800.85     63.75 o 
   6   2   3       43.07       44.91      5.51 o 
   7   2   3      763.71      767.31     20.38 o 
   8   2   3     1197.11     1351.50     33.50 o 
   9   2   3      113.95      102.85     11.37 o 
  10   2   3       25.56       25.89      7.18 o 
  11   2   3       21.98       18.78      5.11 o 
 -11   3   3        0.92        1.74      1.58 o 
 -10   3   3      181.24      169.74     12.60 o 
  -9   3   3      191.17      203.33     17.91 o 
  -8   3   3      329.93      348.17     15.41 o 
  -7   3   3      494.24      513.23     15.14 o 
  -6   3   3      501.40      541.29     13.74 o 
  -5   3   3      821.68      899.61     31.37 o 
  -4   3   3      614.11      526.82     21.69 o 
  -3   3   3     7049.19     7410.84    207.87 o 
  -2   3   3      973.40      881.70     36.07 o 
  -1   3   3     2731.83     2791.95     67.94 o 
   0   3   3      175.63      177.13      9.78 o 
   1   3   3       65.88       76.99      5.27 o 
   2   3   3     2444.02     2467.49     43.05 o 
   3   3   3    10195.93    10701.74    359.50 o 
   4   3   3      233.90      192.11     13.24 o 
   5   3   3     5429.58     5256.60    129.43 o 
   6   3   3     1301.80     1269.97     28.86 o 
   7   3   3      439.42      490.46     14.09 o 
   8   3   3      590.53      634.17     18.31 o 
   9   3   3     1827.05     1881.14     80.95 o 
  10   3   3       20.65       17.41      6.10 o 
 -11   4   3      373.31      323.73     19.50 o 
 -10   4   3      349.77      358.30     15.04 o 
  -9   4   3      954.82      983.93     30.73 o 
  -8   4   3      431.25      390.44     12.72 o 
  -7   4   3      854.61      869.86     22.86 o 
  -6   4   3       74.32       74.89      4.57 o 
  -5   4   3     1801.22     1696.58     31.16 o 
  -4   4   3     2485.16     2438.08     60.77 o 
  -3   4   3     1952.42     1917.66     44.30 o 
  -2   4   3     1630.19     1694.64     33.45 o 
  -1   4   3     3201.42     3507.23     80.99 o 
   0   4   3     9957.01    11105.62    755.48 o 
   1   4   3     2066.67     2134.35     48.25 o 
   2   4   3       33.24       53.78      6.42 o 
   3   4   3      193.84      211.49     12.38 o 
   4   4   3       64.58       68.10      5.38 o 
   5   4   3      324.27      334.86     10.59 o 
   6   4   3      770.73      742.35     20.09 o 
   7   4   3       85.88       68.44     10.62 o 
   8   4   3      271.95      276.08     16.36 o 
   9   4   3      159.17      176.94     12.38 o 
  10   4   3      138.79      132.62     14.15 o 
 -11   5   3      764.48      710.93     28.24 o 
 -10   5   3       47.91       46.73      8.73 o 
  -9   5   3        4.16        5.83      2.87 o 
  -8   5   3      636.27      692.57     18.96 o 
  -7   5   3        1.80        2.90      1.23 o 
  -6   5   3       92.55       93.57      6.98 o 
  -5   5   3       29.72       24.87      3.54 o 
  -4   5   3     1590.32     1593.61     32.68 o 
  -3   5   3    11556.25    12687.24    187.15 o 
  -2   5   3       11.45       22.67      6.16 o 
  -1   5   3     1169.12     1291.12     52.30 o 
   0   5   3     2217.40     2313.22     48.93 o 
   1   5   3      683.05      703.97     26.41 o 
   2   5   3     1272.73     1348.63     39.68 o 
   3   5   3     1151.35     1169.18     37.73 o 
   4   5   3     1951.58     1819.58     29.51 o 
   5   5   3       34.20       29.36      3.74 o 
   6   5   3      637.96      659.47     15.17 o 
   7   5   3      474.00      448.71     15.06 o 
   8   5   3      688.74      674.15     18.98 o 
   9   5   3       65.81       74.44     10.89 o 
  10   5   3     1143.37      865.83     69.12 o 
 -10   6   3      197.96      195.98     11.36 o 
  -9   6   3      582.48      616.54     24.29 o 
  -8   6   3      126.78      131.99      9.45 o 
  -7   6   3     1378.75     1388.18     38.48 o 
  -6   6   3      726.72      736.78     16.11 o 
  -5   6   3     1120.39     1098.44     25.21 o 
  -4   6   3       45.28       35.96      6.02 o 
  -3   6   3       14.08       14.23      3.00 o 
  -2   6   3      399.38      378.40     27.29 o 
  -1   6   3      419.40      451.18     24.79 o 
   0   6   3       11.19        7.72      3.66 o 
   1   6   3     4365.94     4783.41    133.80 o 
   2   6   3     3051.25     3136.69     70.82 o 
   3   6   3       42.50       52.29      4.26 o 
   4   6   3     1065.94     1020.97     19.39 o 
   5   6   3     1958.31     1923.95     39.94 o 
   6   6   3      511.32      534.41     12.93 o 
   7   6   3      147.16      150.78      8.76 o 
   8   6   3      160.06      177.17     10.19 o 
   9   6   3      318.88      304.64     11.17 o 
  10   6   3       16.34        0.37      2.63 o 
 -10   7   3      817.62      864.27     40.52 o 
  -9   7   3        4.19        7.11      2.89 o 
  -8   7   3       20.46       22.75      3.86 o 
  -7   7   3       38.12       40.33      4.65 o 
  -6   7   3      265.50      257.42     23.47 o 
  -5   7   3       12.48       22.30      3.96 o 
  -4   7   3     3051.05     3057.38     64.58 o 
  -3   7   3       93.84       72.26      5.89 o 
  -2   7   3        1.44        3.63      1.39 o 
  -1   7   3       32.95       38.80      3.62 o 
   0   7   3        3.85        7.05      1.73 o 
   1   7   3      227.86      201.42     10.67 o 
   2   7   3     1444.91     1346.92     30.43 o 
   3   7   3      524.29      499.50     11.99 o 
   4   7   3       54.09       48.09      5.20 o 
   5   7   3      189.80      185.87     14.21 o 
   6   7   3       47.91       43.79      5.03 o 
   7   7   3       27.49       38.21      5.64 o 
   8   7   3       64.60       58.29      5.54 o 
   9   7   3      104.51      115.64     10.98 o 
  -9   8   3      317.75      365.14     16.29 o 
  -8   8   3       16.76       17.62      3.94 o 
  -7   8   3       23.60       18.89      3.36 o 
  -6   8   3      126.84      127.28      6.28 o 
  -5   8   3     1040.88     1107.39     26.37 o 
  -4   8   3     2140.73     2111.48     62.55 o 
  -3   8   3        3.01        5.79      2.25 o 
  -2   8   3       41.52       37.74      5.17 o 
  -1   8   3       12.10       12.63      3.32 o 
   0   8   3        7.82       11.80      2.88 o 
   1   8   3      581.71      586.31     18.31 o 
   2   8   3       84.03       81.93      5.45 o 
   3   8   3      115.48      107.25      6.75 o 
   4   8   3      109.58      116.15     11.88 o 
   5   8   3      246.51      249.68     24.22 o 
   6   8   3       72.00       81.82      6.17 o 
   7   8   3      594.57      647.50     14.87 o 
   8   8   3      116.73      104.53      8.79 o 
  -9   9   3      124.09       80.84     47.51 o 
  -8   9   3      341.02      330.38     14.62 o 
  -7   9   3       40.70       29.17      6.36 o 
  -6   9   3      150.46      151.69      9.99 o 
  -5   9   3      108.32       97.33      5.90 o 
  -4   9   3       39.99       42.41      8.15 o 
  -3   9   3      167.75      128.18     13.18 o 
  -2   9   3      228.73      212.33     13.49 o 
  -1   9   3      812.50      778.23     23.27 o 
   0   9   3       57.85       54.38      6.70 o 
   1   9   3      160.32      147.92      9.14 o 
   2   9   3       66.71       72.52      7.66 o 
   3   9   3        0.18        1.14      1.01 o 
   4   9   3      911.84      905.16     22.77 o 
   5   9   3      131.81      133.01      8.67 o 
   6   9   3       51.91       57.40      5.46 o 
   7   9   3      653.59      626.11     22.65 o 
   8   9   3       14.67       14.39      4.98 o 
  -8  10   3        7.68        2.91      1.85 o 
  -7  10   3       49.54       47.38      4.83 o 
  -6  10   3      546.68      540.37     21.18 o 
  -5  10   3       65.86       55.80      5.07 o 
  -4  10   3      534.24      519.37     17.00 o 
  -3  10   3      151.24      141.37      9.81 o 
  -2  10   3      756.01      753.75     26.78 o 
  -1  10   3      291.13      272.83     18.03 o 
   0  10   3      240.51      225.28     25.76 o 
   1  10   3        8.69       13.26      7.87 o 
   2  10   3      592.97      545.17     16.11 o 
   3  10   3       15.24       13.32      2.58 o 
   4  10   3      355.12      340.27     14.36 o 
   5  10   3        2.01        3.23      1.67 o 
   6  10   3        0.05        1.37      1.54 o 
   7  10   3      128.57      134.69     11.84 o 
  -7  11   3       75.15       83.86     15.17 o 
  -6  11   3       20.91       22.78      3.36 o 
  -5  11   3       42.22       40.00      4.91 o 
  -4  11   3       16.85       18.64      4.87 o 
  -3  11   3      227.17      216.24     16.08 o 
  -2  11   3       55.08       67.18      7.39 o 
  -1  11   3        6.78        8.03      3.09 o 
   0  11   3        8.85        4.05      2.36 o 
   1  11   3      171.54      168.19     12.16 o 
   2  11   3      479.04      425.83     12.98 o 
   3  11   3       80.89       79.66      6.54 o 
   4  11   3      158.90      154.65     10.13 o 
   5  11   3      396.81      433.89     23.49 o 
   6  11   3       78.60       87.22     10.48 o 
  -6  12   3        0.61        0.58      1.85 o 
  -5  12   3       21.20       21.50      3.78 o 
  -4  12   3      114.77      115.59      9.12 o 
  -3  12   3      356.15      353.97     13.38 o 
  -2  12   3       36.63       38.92      5.47 o 
  -1  12   3      794.90      713.58     75.09 o 
   0  12   3       19.47       21.37      3.94 o 
   1  12   3      383.58      337.95     14.28 o 
   2  12   3      173.29      154.31      9.88 o 
   3  12   3        7.38        4.29      2.07 o 
   4  12   3       46.03       55.88      5.25 o 
   5  12   3      392.13      378.33     20.21 o 
  -4  13   3       21.16       22.61      6.90 o 
  -3  13   3      271.62      247.67     18.90 o 
  -2  13   3        4.19        7.24      2.49 o 
  -1  13   3      103.45       95.88      9.75 o 
   0  13   3       89.68       91.87      8.13 o 
   1  13   3      185.94      186.04     13.05 o 
   2  13   3      176.30      184.59     18.43 o 
   3  13   3      246.30      237.79     12.13 o 
 -10   0   4      131.75      111.57     23.82 o 
  -8   0   4     1439.20     1555.05     46.73 o 
  -6   0   4     2121.11     2042.87    105.74 o 
  -4   0   4     2319.84     2239.74     59.71 o 
  -2   0   4      130.07      128.69      9.45 o 
   0   0   4    90968.63    41124.32   5225.19 o 
   2   0   4     5380.15     5517.24    448.22 o 
   4   0   4       91.78       59.97     15.05 o 
   6   0   4     1515.00     1490.36     52.24 o 
   8   0   4      296.75      316.96     19.03 o 
  10   0   4       53.78       49.09     11.22 o 
 -11   1   4      696.61      665.75     26.72 o 
 -10   1   4       36.96       30.87      5.68 o 
  -9   1   4       10.80       22.77      5.64 o 
  -8   1   4      724.54      683.05     19.74 o 
  -7   1   4       66.34       69.67      5.07 o 
  -6   1   4       43.34       41.12      4.95 o 
  -5   1   4       65.03       86.98      8.79 o 
  -4   1   4       40.99       51.62      5.86 o 
  -3   1   4      873.45     1043.73     29.65 o 
  -2   1   4     4947.95     5714.81     96.88 o 
  -1   1   4     6646.40     6783.51    124.81 o 
   0   1   4     5540.34     5356.60     79.51 o 
   1   1   4     4536.76     4769.06    115.14 o 
   2   1   4     1511.33     1367.01     24.04 o 
   3   1   4     3613.13     3680.29    104.55 o 
   4   1   4     7014.68     7650.52    304.05 o 
   5   1   4      194.44      167.04     10.11 o 
   6   1   4      254.45      234.98      9.67 o 
   7   1   4       51.21       59.84      6.02 o 
   8   1   4     6522.01     7197.56    168.12 o 
   9   1   4      176.70      171.63     11.46 o 
  10   1   4      405.45      400.48     18.21 o 
  11   1   4      113.08       97.71     12.06 o 
 -11   2   4      143.35      134.83     13.02 o 
 -10   2   4       99.20       97.85      9.60 o 
  -9   2   4       32.56       45.78      7.40 o 
  -8   2   4     3391.47     3572.27     77.42 o 
  -7   2   4       51.77       48.25      6.79 o 
  -6   2   4     1059.03     1017.10     21.04 o 
  -5   2   4     4748.81     4932.60    136.59 o 
  -4   2   4     1197.65     1233.47     39.14 o 
  -3   2   4      295.09      300.06     10.24 o 
  -2   2   4      862.71      751.24     22.55 o 
  -1   2   4      869.49      791.91     16.63 o 
   0   2   4     3308.58     3627.40     51.70 o 
   1   2   4       44.33       43.44      3.90 o 
   2   2   4     4705.31     4580.44    256.38 o 
   3   2   4     2232.24     2256.43    133.00 o 
   4   2   4       14.62       13.71      5.08 o 
   5   2   4       82.45      107.22      7.82 o 
   6   2   4      931.67      951.70     21.33 o 
   7   2   4      193.29      229.30     14.82 o 
   8   2   4      383.46      402.72     14.13 o 
   9   2   4       46.22       46.23      8.35 o 
  10   2   4      816.68      844.18     33.70 o 
 -11   3   4      325.20      316.74     15.58 o 
 -10   3   4       82.49       94.63     10.95 o 
  -9   3   4        7.14       10.32      3.67 o 
  -8   3   4        0.03        2.37      2.50 o 
  -7   3   4      164.60      169.28      9.50 o 
  -6   3   4     1834.36     1707.73     31.02 o 
  -5   3   4      598.63      574.03     19.58 o 
  -4   3   4     1260.17     1344.10     32.14 o 
  -3   3   4      463.01      409.22     17.54 o 
  -2   3   4      448.20      450.24     14.62 o 
  -1   3   4      846.71      858.33     17.90 o 
   0   3   4      131.56      116.99      8.24 o 
   1   3   4     4225.39     4324.17    110.37 o 
   2   3   4       55.58       34.51      5.59 o 
   3   3   4     2091.41     2143.25     56.27 o 
   4   3   4     1296.78     1192.19     58.50 o 
   5   3   4     3622.75     3524.63     72.24 o 
   6   3   4     2555.68     2418.77     55.27 o 
   7   3   4      484.15      481.50     15.38 o 
   8   3   4       44.23       68.20      8.06 o 
   9   3   4       36.98       39.75      8.21 o 
  10   3   4      246.83      277.27     12.92 o 
 -11   4   4      194.03      185.01      8.71 o 
 -10   4   4      177.66      178.57     13.54 o 
  -9   4   4      170.20      173.21     14.61 o 
  -8   4   4      698.37      673.10     20.87 o 
  -7   4   4     1486.50     1525.92     30.49 o 
  -6   4   4        2.41        4.70      1.68 o 
  -5   4   4      315.90      316.53     12.07 o 
  -4   4   4     2180.28     2208.15     47.65 o 
  -3   4   4      190.89      139.43     10.12 o 
  -2   4   4     2744.25     2884.94     79.05 o 
  -1   4   4      217.60      237.25     13.32 o 
   0   4   4        2.94        8.28      2.78 o 
   1   4   4      102.99      116.49      9.16 o 
   2   4   4      110.34       64.64      8.09 o 
   3   4   4     1870.49     1799.90     86.30 o 
   4   4   4      740.29      756.84     17.17 o 
   5   4   4      670.19      626.44     15.54 o 
   6   4   4      152.21      162.78     10.66 o 
   7   4   4      343.38      333.98     12.89 o 
   8   4   4       10.45       14.45      3.74 o 
   9   4   4     1047.16     1160.58     42.82 o 
  10   4   4      321.93      332.62     12.36 o 
 -11   5   4       81.15       94.33     10.85 o 
 -10   5   4      408.87      393.28     13.69 o 
  -9   5   4      664.87      629.31     17.39 o 
  -8   5   4      973.09     1135.34     33.63 o 
  -7   5   4       12.37       17.48      4.99 o 
  -6   5   4      229.68      210.06      9.81 o 
  -5   5   4     1747.85     1674.89     32.47 o 
  -4   5   4     2439.35     2435.66     50.00 o 
  -3   5   4     6303.59     6594.75    338.56 o 
  -2   5   4       70.29      109.66     13.15 o 
  -1   5   4     1223.76     1390.31     37.68 o 
   0   5   4      142.57      166.78     10.88 o 
   1   5   4     3155.12     3158.64    104.79 o 
   2   5   4       99.81       79.67      9.71 o 
   3   5   4      203.02      215.62     10.22 o 
   4   5   4     1281.24     1266.42     25.90 o 
   5   5   4       13.86       11.40      2.35 o 
   6   5   4      254.81      262.40     11.71 o 
   7   5   4      884.28      895.46     21.96 o 
   8   5   4       49.63       69.44     10.67 o 
   9   5   4       91.80      101.05      7.34 o 
  10   5   4      241.30      215.29     20.29 o 
 -10   6   4      361.06      358.51     15.50 o 
  -9   6   4      501.63      495.00     20.02 o 
  -8   6   4      802.40      750.45     22.10 o 
  -7   6   4      400.50      377.93     12.25 o 
  -6   6   4      877.09      842.36     18.76 o 
  -5   6   4      734.89      642.31     17.40 o 
  -4   6   4     3487.33     3589.73     61.47 o 
  -3   6   4       53.29       47.91      4.51 o 
  -2   6   4     1036.70     1073.05     24.63 o 
  -1   6   4      988.90     1078.59     38.83 o 
   0   6   4      316.63      267.84     20.12 o 
   1   6   4       31.62       32.94      4.86 o 
   2   6   4       73.21       81.91      6.03 o 
   3   6   4      382.91      357.89      9.08 o 
   4   6   4     2805.92     2803.32     51.93 o 
   5   6   4      752.27      763.63     16.16 o 
   6   6   4      743.17      697.56     20.49 o 
   7   6   4      148.35      159.36      9.32 o 
   8   6   4        2.86        4.17      1.99 o 
   9   6   4       11.34        9.82      4.48 o 
 -10   7   4      954.83     1049.49     25.79 o 
  -9   7   4      383.47      343.89     10.72 o 
  -8   7   4       83.07       97.10      7.19 o 
  -7   7   4       99.91       99.94      7.43 o 
  -6   7   4     1181.51     1193.35     24.53 o 
  -5   7   4      839.81      844.17     19.57 o 
  -4   7   4     1572.98     1545.10     37.30 o 
  -3   7   4     1114.13     1096.87     22.73 o 
  -2   7   4       84.61       69.71      4.18 o 
  -1   7   4     1494.23     1352.69     33.30 o 
   0   7   4     1280.63     1231.51     27.80 o 
   1   7   4      892.72      837.96     22.98 o 
   2   7   4      144.17      121.51      5.60 o 
   3   7   4     1148.77     1040.86     23.61 o 
   4   7   4       28.63       25.57      4.96 o 
   5   7   4        9.47        8.04      2.43 o 
   6   7   4       21.94       19.78      4.36 o 
   7   7   4      249.86      254.61     16.22 o 
   8   7   4       39.17       35.62      5.51 o 
   9   7   4       62.41       58.68      9.23 o 
  -9   8   4        1.22        3.08      1.68 o 
  -8   8   4       11.35       12.71      4.91 o 
  -7   8   4      114.60      115.65      7.55 o 
  -6   8   4       82.50       89.71      5.96 o 
  -5   8   4        3.09        5.15      1.97 o 
  -4   8   4     2739.87     2852.22     84.86 o 
  -3   8   4      558.46      533.10     17.41 o 
  -2   8   4     1261.13     1207.65     27.21 o 
  -1   8   4     1462.24     1489.39     37.26 o 
   0   8   4      399.88      370.38     13.61 o 
   1   8   4        0.25        1.53      1.31 o 
   2   8   4     2807.49     2759.54     75.94 o 
   3   8   4       84.31       67.35      5.32 o 
   4   8   4        8.39        6.15      2.07 o 
   5   8   4     1001.37     1016.80     22.25 o 
   6   8   4      322.80      334.46     11.59 o 
   7   8   4      771.35      733.00     30.42 o 
   8   8   4      272.90      278.02     13.72 o 
  -9   9   4        4.67        2.45      1.85 o 
  -8   9   4      541.07      560.69     23.16 o 
  -7   9   4        3.17        2.39      1.40 o 
  -6   9   4     3157.54     3516.44     62.37 o 
  -5   9   4        4.33        5.18      1.77 o 
  -4   9   4      143.15      164.63     19.48 o 
  -3   9   4        1.32        4.67      2.00 o 
  -2   9   4      449.68      439.71     16.85 o 
  -1   9   4       40.17       34.96      7.52 o 
   0   9   4      337.08      333.55     19.30 o 
   1   9   4        0.00        2.22      1.46 o 
   2   9   4      563.95      552.72     17.24 o 
   3   9   4       24.18       22.27      5.82 o 
   4   9   4     2577.41     2752.79     68.18 o 
   5   9   4       66.81       65.81      4.78 o 
   6   9   4      870.79      905.63     36.51 o 
   7   9   4       65.91       55.56      6.59 o 
   8   9   4        1.41        1.61      2.03 o 
  -8  10   4      271.36      254.02     16.45 o 
  -7  10   4       16.05       13.05      4.96 o 
  -6  10   4      485.85      453.66     18.16 o 
  -5  10   4        4.26       12.78      3.25 o 
  -4  10   4        4.39        3.97      2.28 o 
  -3  10   4      942.43      964.41     30.03 o 
  -2  10   4      413.02      395.69     19.67 o 
  -1  10   4      525.82      510.31     28.40 o 
   0  10   4      802.37      760.00     22.04 o 
   1  10   4        0.94        2.58      1.16 o 
   2  10   4       54.29       61.24      5.73 o 
   3  10   4      219.18      216.46     13.01 o 
   4  10   4        1.95        4.64      2.08 o 
   5  10   4        5.33        6.25      2.50 o 
   6  10   4      157.31      164.04      9.51 o 
   7  10   4      469.39      453.10     24.49 o 
  -7  11   4      989.95      866.88    322.43 o 
  -6  11   4       23.46       12.16      2.17 o 
  -5  11   4       27.25       30.66      3.80 o 
  -4  11   4      271.34      289.73     14.03 o 
  -3  11   4      888.98      889.33     38.55 o 
  -2  11   4       37.56       38.01      5.74 o 
  -1  11   4      384.27      413.22     15.84 o 
   0  11   4      232.38      234.74     18.41 o 
   1  11   4      316.91      285.31     18.58 o 
   2  11   4      259.96      264.73      9.43 o 
   3  11   4      177.74      192.61     12.27 o 
   4  11   4      296.60      303.48      9.31 o 
   5  11   4       27.58       28.86      3.55 o 
   6  11   4      109.97      107.90     11.96 o 
  -5  12   4        2.28        1.53      0.69 o 
  -4  12   4        2.19        2.34      1.16 o 
  -3  12   4       51.33       62.09      6.71 o 
  -2  12   4       56.13       57.29      6.62 o 
  -1  12   4        4.45        3.35      2.10 o 
   0  12   4      571.09      648.02     42.23 o 
   1  12   4        5.23        6.52      2.91 o 
   2  12   4      453.09      403.80     25.83 o 
   3  12   4       84.16       71.52      6.80 o 
   4  12   4      307.75      284.46     11.22 o 
  -3  13   4       25.73       17.12      2.93 o 
  -2  13   4      150.94      130.08     11.24 o 
  -1  13   4        4.35        3.39      1.45 o 
   0  13   4        3.34        3.84      2.13 o 
   1  13   4      487.12      473.58     38.73 o 
   2  13   4       47.48       49.09      9.66 o 
 -11   0   5       99.02       94.54     18.81 o 
  -9   0   5     1947.30     1948.60    217.82 o 
  -7   0   5     4696.28     4736.29    151.98 o 
  -5   0   5     2531.43     2594.89     92.93 o 
  -3   0   5     2501.61     2601.28    100.92 o 
  -1   0   5       74.29       48.11      5.78 o 
   1   0   5     5884.33     5479.46    156.42 o 
   3   0   5        0.98        3.56      2.05 o 
   5   0   5      469.92      467.99     17.03 o 
   7   0   5     1687.71     1733.78     64.94 o 
   9   0   5        6.78        9.61      5.78 o 
 -11   1   5        0.21        1.52      1.44 o 
 -10   1   5      597.06      581.23     30.84 o 
  -9   1   5      334.75      344.10     12.50 o 
  -8   1   5      404.50      378.59     11.30 o 
  -7   1   5      979.62      952.41     22.44 o 
  -6   1   5       55.09       59.87      6.72 o 
  -5   1   5       30.82       35.83      7.61 o 
  -4   1   5        5.94       14.24      4.02 o 
  -3   1   5      220.29      233.46     11.24 o 
  -2   1   5     1093.38     1045.46     35.05 o 
  -1   1   5     1489.32     1598.42     22.80 o 
   0   1   5     3665.82     3507.42     48.54 o 
   1   1   5     4610.42     4449.78     88.72 o 
   2   1   5      547.09      677.95     24.11 o 
   3   1   5     1877.25     2189.83     68.45 o 
   4   1   5       32.78       46.06     10.68 o 
   5   1   5     2659.17     2582.49     53.92 o 
   6   1   5     1394.42     1383.77     35.64 o 
   7   1   5       15.86       14.69      3.44 o 
   8   1   5      241.68      224.58     11.41 o 
   9   1   5      249.63      279.18     11.78 o 
  10   1   5       90.64       70.89      9.53 o 
 -11   2   5      193.24      203.99     12.87 o 
 -10   2   5       72.48       70.70      8.01 o 
  -9   2   5     1275.64     1412.31     39.99 o 
  -8   2   5       43.70       41.53      7.22 o 
  -7   2   5       13.19       21.21      4.04 o 
  -6   2   5     1704.60     1782.53     36.16 o 
  -5   2   5      251.45      284.96     18.39 o 
  -4   2   5      945.86     1176.69     26.97 o 
  -3   2   5      477.90      483.21     19.51 o 
  -2   2   5     3123.83     3140.05     48.88 o 
  -1   2   5       50.14       54.63      8.86 o 
   0   2   5     3246.89     3212.02     73.83 o 
   1   2   5     1071.00     1093.81     39.43 o 
   2   2   5      393.32      350.61     18.88 o 
   3   2   5      260.35      332.69     17.19 o 
   4   2   5     1294.98     1155.03     40.86 o 
   5   2   5      425.35      381.89     10.94 o 
   6   2   5      169.96      173.82     11.58 o 
   7   2   5      824.74      843.30     22.93 o 
   8   2   5      316.61      375.36     16.06 o 
   9   2   5       14.61       18.94      7.04 o 
  10   2   5      112.95      113.84     10.55 o 
 -11   3   5       46.90       36.40      6.73 o 
 -10   3   5      456.78      453.52     22.95 o 
  -9   3   5      672.95      728.53     24.11 o 
  -8   3   5     2863.81     2902.28     78.45 o 
  -7   3   5      396.33      398.04     17.64 o 
  -6   3   5      576.09      498.23     13.97 o 
  -5   3   5     1654.14     1455.15     39.08 o 
  -4   3   5      135.54      123.64     11.27 o 
  -3   3   5      691.89      833.48     31.73 o 
  -2   3   5     5633.00     6090.84    139.43 o 
  -1   3   5       17.59       33.87      4.87 o 
   0   3   5       28.74       41.63      5.41 o 
   1   3   5      412.07      373.32     19.19 o 
   2   3   5       17.63       17.78      4.45 o 
   3   3   5     1873.06     1886.93     52.95 o 
   4   3   5        0.49        7.47      2.84 o 
   5   3   5     1560.88     1571.66     31.29 o 
   6   3   5      218.99      222.12     15.43 o 
   7   3   5      965.95      982.00     26.53 o 
   8   3   5       51.72       47.52      7.16 o 
   9   3   5      213.52      213.64     16.02 o 
  10   3   5       20.74       17.13      6.07 o 
 -11   4   5       46.12       28.26      7.61 o 
 -10   4   5       51.23       54.27      9.06 o 
  -9   4   5      261.33      255.80     16.32 o 
  -8   4   5       65.75       68.60     11.73 o 
  -7   4   5      331.44      351.90     18.80 o 
  -6   4   5      829.50      837.13     19.82 o 
  -5   4   5      544.87      555.19     14.27 o 
  -4   4   5       95.97       54.03      8.14 o 
  -3   4   5      790.38      791.50     33.35 o 
  -2   4   5      487.03      422.71     19.53 o 
  -1   4   5     1472.76     1516.45     36.98 o 
   0   4   5       40.64       35.42      6.01 o 
   1   4   5     2130.92     2122.05     79.04 o 
   2   4   5     5079.29     5170.65    112.95 o 
   3   4   5     1417.74     1376.58     30.99 o 
   4   4   5       35.88       45.55      5.73 o 
   5   4   5      603.12      633.78     17.99 o 
   6   4   5     3147.64     3134.72     56.80 o 
   7   4   5      558.54      598.28     17.43 o 
   8   4   5      136.36      141.44     10.03 o 
   9   4   5     1321.32     1428.54     36.81 o 
  10   4   5      259.86      212.48     16.16 o 
 -11   5   5     1048.81      342.08     19.23 o 
 -10   5   5       78.33       68.72      8.73 o 
  -9   5   5       90.65       85.54      7.43 o 
  -8   5   5       21.88       13.96      4.06 o 
  -7   5   5     1176.15     1178.30     27.21 o 
  -6   5   5       49.22       36.94      5.00 o 
  -5   5   5     1881.30     1688.60     43.63 o 
  -4   5   5      312.87      302.18     13.27 o 
  -3   5   5     2973.37     2804.41     91.74 o 
  -2   5   5     3378.50     3397.52     98.44 o 
  -1   5   5     2177.09     2309.97     51.86 o 
   0   5   5      501.47      496.16     27.95 o 
   1   5   5      620.73      626.18     29.00 o 
   2   5   5      211.64      193.31     10.68 o 
   3   5   5      268.23      263.71     12.62 o 
   4   5   5        8.20        9.67      2.31 o 
   5   5   5       28.56       26.01      3.60 o 
   6   5   5      135.32      124.92     13.79 o 
   7   5   5      321.52      370.55     13.96 o 
   8   5   5        2.87        4.33      1.67 o 
   9   5   5      287.86      316.41     19.17 o 
 -10   6   5       59.37       74.88      7.10 o 
  -9   6   5       29.19       26.15      6.02 o 
  -8   6   5      380.13      373.95     13.60 o 
  -7   6   5     1240.86     1169.11     32.49 o 
  -6   6   5     1578.74     1652.73     38.30 o 
  -5   6   5        7.21       11.20      2.70 o 
  -4   6   5      280.60      290.49      9.32 o 
  -3   6   5      292.38      243.67     11.97 o 
  -2   6   5       92.16       91.71      6.33 o 
  -1   6   5      503.47      451.87     20.40 o 
   0   6   5        3.08        4.32      1.24 o 
   1   6   5     6518.10     6455.40    117.27 o 
   2   6   5      593.61      587.39     14.46 o 
   3   6   5      937.02      879.19     17.70 o 
   4   6   5      529.02      529.96     15.16 o 
   5   6   5     1076.52     1097.72     25.23 o 
   6   6   5      211.58      225.14     10.31 o 
   7   6   5     3715.63     3953.94     75.83 o 
   8   6   5      633.03      690.55     29.39 o 
   9   6   5       33.71       35.25     13.42 o 
 -10   7   5     1213.82     1290.20     38.58 o 
  -9   7   5      952.68      951.30     20.69 o 
  -8   7   5        6.08        4.78      1.71 o 
  -7   7   5     1972.19     2238.35     52.24 o 
  -6   7   5     1254.72     1300.70     28.68 o 
  -5   7   5      378.86      396.02     13.98 o 
  -4   7   5      629.45      636.06     18.20 o 
  -3   7   5     2734.85     2709.31     47.92 o 
  -2   7   5      132.33      116.76      5.64 o 
  -1   7   5     2151.23     2150.18     38.00 o 
   0   7   5      726.36      681.63     16.23 o 
   1   7   5      241.09      230.93      7.63 o 
   2   7   5       17.37       26.39      4.34 o 
   3   7   5     1221.64     1235.72     32.58 o 
   4   7   5       12.80       10.78      3.67 o 
   5   7   5        0.49        7.03      2.31 o 
   6   7   5       70.75       72.36      7.34 o 
   7   7   5      477.00      507.75     14.94 o 
   8   7   5      353.81      331.83     22.58 o 
   9   7   5      125.48      115.75     17.96 o 
  -9   8   5        4.84        5.30      3.56 o 
  -8   8   5      136.35      142.79      9.27 o 
  -7   8   5        2.15        3.49      1.65 o 
  -6   8   5       85.82       91.10      7.47 o 
  -5   8   5      374.15      371.57     14.87 o 
  -4   8   5     1381.28     1391.50     31.11 o 
  -3   8   5      775.94      761.77     21.02 o 
  -2   8   5      859.83      861.58     23.01 o 
  -1   8   5     2691.90     2654.85     57.74 o 
   0   8   5      136.59      118.55      7.45 o 
   1   8   5      593.17      584.00     19.31 o 
   2   8   5       34.63       27.84      3.94 o 
   3   8   5     1277.60     1270.42     29.11 o 
   4   8   5       37.79       45.66      6.59 o 
   5   8   5      889.19      932.17     25.47 o 
   6   8   5       85.21       88.64      7.87 o 
   7   8   5     1246.84     1359.56     34.19 o 
   8   8   5      221.85      225.96     14.01 o 
  -8   9   5      277.84      286.94     14.76 o 
  -7   9   5      434.95      475.98     21.27 o 
  -6   9   5        0.37        2.29      1.59 o 
  -5   9   5     2461.89     2686.10     55.28 o 
  -4   9   5      740.07      815.09     28.10 o 
  -3   9   5        5.40        6.80      2.59 o 
  -2   9   5       61.30       55.27      7.23 o 
  -1   9   5      181.16      180.35     16.15 o 
   0   9   5      344.69      342.91     11.89 o 
   1   9   5     1035.67      953.94     25.16 o 
   2   9   5       60.88       55.33      7.11 o 
   3   9   5       48.15       50.03      4.05 o 
   4   9   5      221.43      233.85     12.66 o 
   5   9   5       42.76       42.86      6.00 o 
   6   9   5       12.85       18.10      6.07 o 
   7   9   5      174.39      168.78     10.56 o 
  -8  10   5       44.87       48.59     10.56 o 
  -7  10   5      471.83      438.37     18.33 o 
  -6  10   5     1167.69     1118.99     40.26 o 
  -5  10   5       58.07       60.59      5.45 o 
  -4  10   5      558.82      541.00     18.59 o 
  -3  10   5      547.48      524.84     22.76 o 
  -2  10   5      113.88      121.50      8.12 o 
  -1  10   5     1586.85     1555.76     56.72 o 
   0  10   5     2356.58     2230.78     53.40 o 
   1  10   5      890.65      878.10     26.96 o 
   2  10   5       66.28       59.75      5.54 o 
   3  10   5     1453.92     1424.47     30.58 o 
   4  10   5      423.30      484.67     12.31 o 
   5  10   5      588.36      645.37     25.34 o 
   6  10   5       14.31       18.07      4.72 o 
   7  10   5      188.92      165.31     11.76 o 
  -7  11   5     1287.06     1097.54     59.48 o 
  -6  11   5      258.81      238.51     17.67 o 
  -5  11   5      893.25      836.27     34.56 o 
  -4  11   5     1248.73     1209.58     39.97 o 
  -3  11   5     1205.93     1186.27     60.83 o 
  -2  11   5       63.20       56.30      7.37 o 
  -1  11   5      207.23      196.54     15.96 o 
   0  11   5       97.66       90.43      7.36 o 
   1  11   5      176.06      183.43     11.14 o 
   2  11   5      127.07      128.21      8.51 o 
   3  11   5      517.87      520.14     21.94 o 
   4  11   5       21.17       20.19      3.09 o 
   5  11   5      369.11      391.64     17.39 o 
  -5  12   5       16.13        9.35      3.07 o 
  -4  12   5       13.18       15.26      2.55 o 
  -3  12   5       55.15       59.45      7.01 o 
  -2  12   5        9.78       13.54      3.57 o 
  -1  12   5       30.46       27.55      2.98 o 
   0  12   5      176.45      173.95     14.17 o 
   1  12   5      370.47      377.47     13.87 o 
   2  12   5      738.95      741.87     46.33 o 
   3  12   5      162.11      162.80      5.69 o 
   4  12   5       88.37       84.41     13.64 o 
  -3  13   5        1.71        0.94      2.72 o 
  -2  13   5      635.34      660.27     22.31 o 
  -1  13   5        1.20        1.35      1.51 o 
   0  13   5        3.62        3.18      3.03 o 
   1  13   5      113.38      120.41     12.73 o 
 -10   0   6     3382.60     3963.48     84.03 o 
  -8   0   6     8440.04     8065.25    371.74 o 
  -6   0   6       90.45      114.71      8.99 o 
  -4   0   6    14418.43    14657.00    561.04 o 
  -2   0   6      185.10      154.72     10.26 o 
   0   0   6      320.66      325.25     13.32 o 
   2   0   6     7566.37     9301.89    602.30 o 
   4   0   6       14.79       54.66      8.96 o 
   6   0   6     1545.34     1517.61     61.32 o 
   8   0   6      913.14     1070.66     47.11 o 
  10   0   6        0.34        1.10      2.74 o 
 -11   1   6       10.74       16.04      6.48 o 
 -10   1   6     1009.80     1098.34     58.67 o 
  -9   1   6      315.24      319.31     18.96 o 
  -8   1   6        2.70        6.51      3.11 o 
  -7   1   6     1290.98     1194.83     28.81 o 
  -6   1   6       20.63       24.05      4.40 o 
  -5   1   6       53.07       31.83      5.17 o 
  -4   1   6     2509.98     2584.56     64.40 o 
  -3   1   6     4069.89     4251.03    122.82 o 
  -2   1   6     2645.05     2615.05     63.53 o 
  -1   1   6      562.64      503.01     13.61 o 
   0   1   6    15303.83    16177.91   1183.40 o 
   1   1   6     3347.87     3666.33     68.53 o 
   2   1   6      278.73      269.64     16.52 o 
   3   1   6      378.66      469.57     26.11 o 
   4   1   6     6735.24     6726.77    298.52 o 
   5   1   6      327.92      305.57     11.24 o 
   6   1   6      894.46      902.67     23.20 o 
   7   1   6      620.73      611.63     29.91 o 
   8   1   6       96.80      117.32     14.05 o 
   9   1   6      844.03      865.06     54.76 o 
  10   1   6      729.43      806.20     32.04 o 
 -11   2   6       44.78       23.24      9.53 o 
 -10   2   6      623.16      641.12     22.13 o 
  -9   2   6       31.57       34.04      5.22 o 
  -8   2   6      758.39      769.51     20.05 o 
  -7   2   6      133.40      138.39     10.23 o 
  -6   2   6     2027.08     1957.80     42.73 o 
  -5   2   6     3623.58     3515.88    131.26 o 
  -4   2   6      941.39      939.69     29.68 o 
  -3   2   6       50.44       26.79      7.04 o 
  -2   2   6     3038.29     2915.26    146.37 o 
  -1   2   6      516.79      544.07     28.61 o 
   0   2   6       10.25       16.77      3.04 o 
   1   2   6     1208.90     1038.27     45.80 o 
   2   2   6      690.43      765.60     43.81 o 
   3   2   6      302.15      356.63     21.77 o 
   4   2   6       46.34       34.58      5.19 o 
   5   2   6       19.66       20.58      4.68 o 
   6   2   6     2190.44     2307.80     67.09 o 
   7   2   6      268.88      316.06     19.62 o 
   8   2   6     1332.49     1440.15     70.62 o 
   9   2   6       25.68       32.30      5.49 o 
  10   2   6      992.57      916.70     74.60 o 
 -11   3   6       63.14       64.10      9.39 o 
 -10   3   6     1307.76     1366.11     61.50 o 
  -9   3   6        2.67        2.87      1.82 o 
  -8   3   6      775.95      768.87     26.06 o 
  -7   3   6     1928.20     1996.18     34.73 o 
  -6   3   6      338.86      314.53     10.69 o 
  -5   3   6       12.11        8.88      2.12 o 
  -4   3   6     4937.70     5191.88    160.18 o 
  -3   3   6     3916.19     4341.36    224.57 o 
  -2   3   6      235.22      185.61     14.47 o 
  -1   3   6       73.81       95.05     10.86 o 
   0   3   6      125.19      138.42     10.31 o 
   1   3   6      477.66      525.42     26.83 o 
   2   3   6     5010.09     5237.61    166.15 o 
   3   3   6     1095.61      988.59     37.38 o 
   4   3   6      377.51      420.68     11.26 o 
   5   3   6      749.05      703.12     19.22 o 
   6   3   6      124.07      116.25     13.66 o 
   7   3   6      300.38      373.47     15.42 o 
   8   3   6     1574.50     1763.71     57.81 o 
   9   3   6     1190.47     1304.49     44.33 o 
  10   3   6       74.51       75.36      6.89 o 
 -10   4   6      208.84      229.08     14.24 o 
  -9   4   6        1.80        1.28      1.30 o 
  -8   4   6      332.96      336.42     11.46 o 
  -7   4   6     5100.93     5115.35     92.83 o 
  -6   4   6      776.04      769.76     22.65 o 
  -5   4   6      782.94      717.35     17.43 o 
  -4   4   6      152.02      128.83      7.99 o 
  -3   4   6     2662.98     2890.18     80.49 o 
  -2   4   6      532.22      504.66     23.44 o 
  -1   4   6     2720.98     2882.49     90.59 o 
   0   4   6      217.61      202.13     14.37 o 
   1   4   6      179.18      229.36     19.02 o 
   2   4   6     1127.33     1202.59     44.28 o 
   3   4   6     3636.20     3681.99     67.23 o 
   4   4   6       23.32       27.85      4.72 o 
   5   4   6       32.53       37.99      5.85 o 
   6   4   6      695.10      731.00     22.89 o 
   7   4   6        5.05        6.59      2.42 o 
   8   4   6       37.89       30.99      6.20 o 
   9   4   6      678.79      565.80     84.26 o 
  10   4   6       24.09        9.21      5.74 o 
 -10   5   6       84.29       74.58      8.07 o 
  -9   5   6       54.79       54.71      5.20 o 
  -8   5   6      149.88      122.93     10.58 o 
  -7   5   6      479.16      451.58     15.56 o 
  -6   5   6     1721.46     1595.13     41.48 o 
  -5   5   6     1619.95     1485.20     38.93 o 
  -4   5   6      281.14      280.08      9.87 o 
  -3   5   6     2189.02     2109.96     41.04 o 
  -2   5   6     1227.28     1265.25     38.15 o 
  -1   5   6        8.34       12.86      5.35 o 
   0   5   6      873.95      728.26     42.14 o 
   1   5   6     2869.57     2922.95     66.47 o 
   2   5   6     1225.05     1213.81     24.97 o 
   3   5   6     1014.84      923.42     22.90 o 
   4   5   6     1141.29     1107.14     27.60 o 
   5   5   6      205.50      209.91     12.87 o 
   6   5   6      171.59      206.45     19.98 o 
   7   5   6      526.25      548.81     14.57 o 
   8   5   6       77.57       71.72      6.28 o 
   9   5   6        3.53        2.45      2.16 o 
 -10   6   6      139.52      136.07      9.48 o 
  -9   6   6      501.28      490.00     30.46 o 
  -8   6   6       51.78       55.56      4.89 o 
  -7   6   6      252.73      254.43     12.89 o 
  -6   6   6      118.28      115.79     16.07 o 
  -5   6   6        5.08        5.37      1.48 o 
  -4   6   6       50.17       53.36      4.66 o 
  -3   6   6      856.76      824.05     17.85 o 
  -2   6   6       92.14       67.85      5.12 o 
  -1   6   6      356.81      316.01     12.68 o 
   0   6   6      682.13      703.96     14.97 o 
   1   6   6       59.26       56.55      5.09 o 
   2   6   6     2297.35     2333.09     48.76 o 
   3   6   6      212.25      221.75     11.81 o 
   4   6   6     2534.37     2631.33     49.84 o 
   5   6   6      119.91      103.65     13.65 o 
   6   6   6       32.27       34.54      5.32 o 
   7   6   6       16.14       17.73      5.68 o 
   8   6   6     1204.99     1365.03     49.94 o 
   9   6   6      574.14      581.31     28.57 o 
 -10   7   6       99.42       96.47     11.21 o 
  -9   7   6       11.36       17.71      3.89 o 
  -8   7   6       15.73       14.87      3.12 o 
  -7   7   6      354.18      407.32     13.55 o 
  -6   7   6      677.45      681.15     21.39 o 
  -5   7   6     1100.83     1098.63     28.47 o 
  -4   7   6      768.85      734.19     20.72 o 
  -3   7   6      110.43      122.39      7.83 o 
  -2   7   6      105.77      101.69      5.80 o 
  -1   7   6      271.88      251.53      7.74 o 
   0   7   6        5.42       10.38      2.10 o 
   1   7   6      365.08      361.17     14.53 o 
   2   7   6       65.03       78.31      5.55 o 
   3   7   6      165.02      177.59     11.62 o 
   4   7   6       36.83       34.36      8.24 o 
   5   7   6     2098.16     2242.07     57.51 o 
   6   7   6       19.90       26.07      9.30 o 
   7   7   6      209.75      235.48     16.53 o 
   8   7   6       32.80       28.07      5.92 o 
  -9   8   6      545.47      557.89     13.26 o 
  -8   8   6        0.85        2.32      1.19 o 
  -7   8   6       71.92       74.56      6.39 o 
  -6   8   6        1.83        3.63      2.26 o 
  -5   8   6      530.14      515.64     13.72 o 
  -4   8   6     1522.17     1529.88     36.61 o 
  -3   8   6     1569.67     1594.13     37.01 o 
  -2   8   6       22.91       24.64      4.18 o 
  -1   8   6      336.34      326.79     16.26 o 
   0   8   6     2288.35     2329.59     46.29 o 
   1   8   6      578.42      559.28     18.20 o 
   2   8   6      495.21      469.97     13.64 o 
   3   8   6      401.09      408.50     12.61 o 
   4   8   6       45.72       46.26      5.86 o 
   5   8   6      306.50      318.80     17.16 o 
   6   8   6      921.40      996.64     44.86 o 
   7   8   6       21.93       22.43      4.65 o 
   8   8   6      100.23       84.94      9.81 o 
  -8   9   6      628.30      675.89     24.30 o 
  -7   9   6        6.25        7.67      2.68 o 
  -6   9   6       23.36       23.13      3.90 o 
  -5   9   6        3.86        4.87      1.59 o 
  -4   9   6       13.63       15.10      4.06 o 
  -3   9   6        3.61        4.35      2.22 o 
  -2   9   6     1684.26     1672.19     61.48 o 
  -1   9   6      349.43      359.28     15.19 o 
   0   9   6       44.16       44.92      6.80 o 
   1   9   6       61.79       64.72      7.84 o 
   2   9   6     1478.97     1467.11     31.91 o 
   3   9   6       87.80       85.64      6.14 o 
   4   9   6      437.88      497.20     15.50 o 
   5   9   6        0.45        2.00      1.95 o 
   6   9   6      136.73      149.37     11.03 o 
   7   9   6        8.81        6.23      4.85 o 
  -8  10   6        0.03        0.13      3.08 o 
  -7  10   6      459.32      459.83     24.60 o 
  -6  10   6       84.06       75.15      7.35 o 
  -5  10   6       24.12       26.86      4.06 o 
  -4  10   6        8.23       10.21      2.51 o 
  -3  10   6      166.59      156.29     11.16 o 
  -2  10   6        2.49        4.07      2.26 o 
  -1  10   6      261.03      277.81     17.33 o 
   0  10   6      822.09      807.01     24.36 o 
   1  10   6      598.50      638.34     18.33 o 
   2  10   6      209.26      220.97     13.71 o 
   3  10   6      103.65       93.10      6.73 o 
   4  10   6      271.88      298.80     15.83 o 
   5  10   6      127.07      139.65     12.10 o 
   6  10   6      326.74      340.07     10.95 o 
  -6  11   6       75.72       89.03      7.39 o 
  -5  11   6        8.62        6.72      2.73 o 
  -4  11   6      352.70      352.29     11.97 o 
  -3  11   6      135.88      130.93     11.79 o 
  -2  11   6        7.23        5.56      2.63 o 
  -1  11   6        7.63        9.17      4.79 o 
   0  11   6      340.60      365.40     12.04 o 
   1  11   6        0.46        1.15      1.14 o 
   2  11   6       63.72       63.93      4.78 o 
   3  11   6       61.55       60.31      4.44 o 
   4  11   6      132.54      152.67     10.49 o 
   5  11   6      455.90      423.26     27.53 o 
  -5  12   6       36.19       33.24      7.09 o 
  -4  12   6      118.59      133.46     11.67 o 
  -3  12   6       55.71       57.27      5.19 o 
  -2  12   6      157.34      159.77     15.16 o 
  -1  12   6      386.00      403.13     16.69 o 
   0  12   6        0.03        1.11      1.86 o 
   1  12   6       39.38       41.17      5.12 o 
   2  12   6       31.56       30.54      2.92 o 
   3  12   6      122.72      110.85     17.03 o 
  -2  13   6      248.31      260.22      9.69 o 
  -1  13   6        7.96        3.58      2.35 o 
   0  13   6        1.14        1.19      1.21 o 
 -11   0   7     1016.96     1137.45     97.86 o 
  -9   0   7      372.47      408.06     40.05 o 
  -7   0   7     7484.12     7758.58    493.99 o 
  -5   0   7       15.97       11.12      3.01 o 
  -3   0   7     3713.17     3329.96     83.21 o 
  -1   0   7       23.62       29.31      6.73 o 
   1   0   7      617.52      598.47     63.68 o 
   3   0   7      729.95      938.71     56.03 o 
   5   0   7      997.96      996.01     39.02 o 
   7   0   7     6039.50     6957.48    223.39 o 
   9   0   7     2520.82     3069.33     77.23 o 
 -11   1   7      247.12      265.84     26.11 o 
 -10   1   7      362.52      396.64     24.55 o 
  -9   1   7      289.50      311.52     17.72 o 
  -8   1   7     5769.15     5363.32    202.44 o 
  -7   1   7        2.49        5.89      2.18 o 
  -6   1   7       47.44       40.36      5.00 o 
  -5   1   7     2220.65     2133.28     43.83 o 
  -4   1   7      836.97      841.31     32.15 o 
  -3   1   7     1777.77     1622.36     56.68 o 
  -2   1   7      447.15      436.87     17.51 o 
  -1   1   7     3974.65     4172.59     89.79 o 
   0   1   7      567.11      604.01     26.48 o 
   1   1   7     7020.74     6902.83    282.61 o 
   2   1   7      111.92       77.78     11.58 o 
   3   1   7     3073.82     3316.33    149.75 o 
   4   1   7      436.17      451.31     13.67 o 
   5   1   7      854.43      849.24     26.85 o 
   6   1   7     2350.05     2618.77     84.80 o 
   7   1   7      660.96      711.74     29.03 o 
   8   1   7       72.81       80.30      8.91 o 
   9   1   7      706.19      755.97     66.49 o 
  10   1   7        8.11        7.44      8.95 o 
 -11   2   7      234.66      265.34     14.15 o 
 -10   2   7       34.41       34.00      6.83 o 
  -9   2   7     2894.20     3224.07    121.73 o 
  -8   2   7     2101.12     2126.24     45.82 o 
  -7   2   7      527.86      488.65     14.95 o 
  -6   2   7      119.75      111.33      6.83 o 
  -5   2   7      851.00      693.38     20.55 o 
  -4   2   7     1898.66     1862.38     56.17 o 
  -3   2   7     1667.09     1653.80     57.14 o 
  -2   2   7     6833.41     7329.17    261.88 o 
  -1   2   7      226.77      225.81     13.62 o 
   0   2   7      958.46      777.96     33.55 o 
   1   2   7      201.68      213.17     18.98 o 
   2   2   7       32.66       28.86      7.18 o 
   3   2   7      837.48      867.57     33.18 o 
   4   2   7      617.95      549.14     14.44 o 
   5   2   7     1211.15     1306.62     33.06 o 
   6   2   7      461.00      488.14     17.84 o 
   7   2   7      233.29      274.94     12.57 o 
   8   2   7      230.33      253.89     10.92 o 
   9   2   7       31.03       34.01      6.13 o 
  10   2   7      992.42      890.38     74.28 o 
 -11   3   7       35.32       13.23      7.18 o 
 -10   3   7        5.15        3.43      2.57 o 
  -9   3   7       45.96       47.82      8.47 o 
  -8   3   7        3.46        7.60      2.38 o 
  -7   3   7        1.38        4.49      2.35 o 
  -6   3   7      222.21      201.44     11.87 o 
  -5   3   7     1570.47     1468.35     28.05 o 
  -4   3   7      275.06      256.56     14.04 o 
  -3   3   7      186.77      209.51     15.64 o 
  -2   3   7      876.37      888.02     41.45 o 
  -1   3   7    10356.91    10678.16    353.42 o 
   0   3   7     2808.56     3078.41     79.05 o 
   1   3   7        3.39        3.42      3.14 o 
   2   3   7     1770.13     1823.10     71.97 o 
   3   3   7     3989.46     3776.34    127.25 o 
   4   3   7      177.34      182.76      8.77 o 
   5   3   7     4467.18     4194.07    133.68 o 
   6   3   7     1399.85     1418.41     39.46 o 
   7   3   7      144.87      159.06     10.73 o 
   8   3   7      223.03      230.01     12.41 o 
   9   3   7      990.07     1073.12     58.95 o 
 -11   4   7      189.37      190.59     11.94 o 
 -10   4   7      832.41      880.60     27.31 o 
  -9   4   7      609.37      644.23     16.27 o 
  -8   4   7       55.19       41.79      7.34 o 
  -7   4   7      668.58      652.00     17.10 o 
  -6   4   7       60.55       62.79      8.53 o 
  -5   4   7      814.12      742.13     23.82 o 
  -4   4   7      252.19      216.44     10.47 o 
  -3   4   7      747.68      697.18     25.94 o 
  -2   4   7      565.58      548.42     29.66 o 
  -1   4   7     1442.07     1363.82     71.95 o 
   0   4   7      129.85       95.10     13.25 o 
   1   4   7      842.88      858.04     27.46 o 
   2   4   7     3241.65     3296.05     77.02 o 
   3   4   7     1401.27     1439.01     30.28 o 
   4   4   7       65.38       70.67      7.55 o 
   5   4   7       37.90       35.25      6.55 o 
   6   4   7        0.56        3.95      1.68 o 
   7   4   7      308.47      329.64     17.00 o 
   8   4   7     1328.10     1310.17     77.84 o 
   9   4   7      744.02      785.01     46.10 o 
 -10   5   7      177.43      160.64      9.62 o 
  -9   5   7        1.59        1.52      1.47 o 
  -8   5   7      153.00      127.99      9.97 o 
  -7   5   7      197.72      184.58     19.37 o 
  -6   5   7     1812.35     1830.57     40.60 o 
  -5   5   7      277.99      250.60     12.32 o 
  -4   5   7       37.48       36.32      4.00 o 
  -3   5   7      904.98      845.58     17.67 o 
  -2   5   7      962.48      799.36     17.19 o 
  -1   5   7     3256.13     3259.88    109.92 o 
   0   5   7     1272.47     1183.18     31.08 o 
   1   5   7      752.33      698.10     17.71 o 
   2   5   7       47.44       44.43      4.42 o 
   3   5   7       65.31       66.51      6.23 o 
   4   5   7     1602.38     1683.99     44.65 o 
   5   5   7      238.11      253.69     30.62 o 
   6   5   7       30.90       32.62      5.14 o 
   7   5   7      325.91      343.98     18.84 o 
   8   5   7      409.62      399.10     14.52 o 
   9   5   7      190.56      176.55     13.63 o 
 -10   6   7      346.60      373.93     12.68 o 
  -9   6   7        0.11        2.17      1.38 o 
  -8   6   7        1.52        4.10      1.89 o 
  -7   6   7      454.18      511.59     17.93 o 
  -6   6   7      150.61      146.34     16.79 o 
  -5   6   7        1.09        4.81      1.71 o 
  -4   6   7        1.87        7.73      1.79 o 
  -3   6   7     3224.81     3189.95     51.91 o 
  -2   6   7      501.43      490.51     12.20 o 
  -1   6   7      279.07      271.27      8.38 o 
   0   6   7        2.34        3.49      1.41 o 
   1   6   7      454.82      456.16     12.65 o 
   2   6   7      521.44      579.61     16.54 o 
   3   6   7     2239.71     2357.42     60.19 o 
   4   6   7        1.89        3.83      1.69 o 
   5   6   7      292.32      281.87     15.70 o 
   6   6   7      354.99      392.19     13.85 o 
   7   6   7      809.89      867.34     35.80 o 
   8   6   7      609.83      646.83     58.32 o 
 -10   7   7      118.88      129.21     13.97 o 
  -9   7   7      575.14      558.16     23.13 o 
  -8   7   7       20.06       30.60      4.87 o 
  -7   7   7      347.40      372.17     12.89 o 
  -6   7   7      297.21      306.89     11.65 o 
  -5   7   7      102.56      110.74     13.05 o 
  -4   7   7     2837.33     2967.86     56.38 o 
  -3   7   7      453.65      441.46     15.18 o 
  -2   7   7      203.00      201.93      9.57 o 
  -1   7   7       16.66       14.40      2.86 o 
   0   7   7       32.19       28.88      4.00 o 
   1   7   7       16.94       17.85      3.62 o 
   2   7   7     1195.70     1197.84     25.79 o 
   3   7   7      386.34      397.18     14.34 o 
   4   7   7      298.09      309.89     12.71 o 
   5   7   7        0.32        3.95      2.57 o 
   6   7   7       80.12       87.42      7.64 o 
   7   7   7        4.91        8.16      4.12 o 
   8   7   7      200.41      189.92     14.40 o 
  -9   8   7      282.03      308.26      9.60 o 
  -8   8   7      212.72      218.68      6.89 o 
  -7   8   7       19.20       21.03      4.00 o 
  -6   8   7      173.61      167.80     11.04 o 
  -5   8   7     1405.21     1438.71     30.41 o 
  -4   8   7      196.71      193.08     17.11 o 
  -3   8   7      215.66      210.47     20.32 o 
  -2   8   7        4.69        5.91      1.86 o 
  -1   8   7      458.08      476.07     13.53 o 
   0   8   7       73.35       76.89      8.17 o 
   1   8   7      219.55      209.10     17.75 o 
   2   8   7      189.87      182.41     18.57 o 
   3   8   7       55.45       49.85      5.50 o 
   4   8   7      182.26      182.83     11.53 o 
   5   8   7      248.11      258.22     10.45 o 
   6   8   7        2.00        5.90      3.27 o 
   7   8   7       22.35       31.27      3.89 o 
  -8   9   7      478.82      437.90     20.46 o 
  -7   9   7       95.11      116.80      8.42 o 
  -6   9   7      139.89      150.86     10.11 o 
  -5   9   7      541.28      553.52     19.24 o 
  -4   9   7        0.58        2.00      1.55 o 
  -3   9   7      109.80      123.58      7.75 o 
  -2   9   7        2.61        3.79      1.53 o 
  -1   9   7       30.58       29.00      6.66 o 
   0   9   7       79.84       80.36     10.60 o 
   1   9   7       66.46       79.11      5.54 o 
   2   9   7      191.04      199.69      8.76 o 
   3   9   7      122.24      127.38      8.76 o 
   4   9   7      260.34      248.65      9.45 o 
   5   9   7       43.35       48.27      4.59 o 
   6   9   7      290.62      284.64     13.96 o 
  -7  10   7       10.64       10.93      4.00 o 
  -6  10   7      190.64      194.98      9.05 o 
  -5  10   7       60.58       60.26      6.68 o 
  -4  10   7      251.66      252.63      9.13 o 
  -3  10   7        0.40        2.66      1.91 o 
  -2  10   7       54.19       51.88      5.00 o 
  -1  10   7      823.76      817.16     29.43 o 
   0  10   7      345.66      355.07     18.11 o 
   1  10   7      573.52      559.09     14.05 o 
   2  10   7      104.25      110.33      7.66 o 
   3  10   7      253.73      267.84     16.23 o 
   4  10   7       75.18       69.96      6.36 o 
   5  10   7      100.78      103.80     10.93 o 
   6  10   7       96.93       78.36      8.93 o 
  -6  11   7      108.17      107.56      8.38 o 
  -5  11   7       42.53       39.49      5.28 o 
  -4  11   7      362.48      360.78     19.04 o 
  -3  11   7       56.30       49.57      4.39 o 
  -2  11   7      724.89      736.44     48.27 o 
  -1  11   7       46.43       49.80      5.11 o 
   0  11   7       39.66       37.76      4.33 o 
   1  11   7       97.37       93.28      7.57 o 
   2  11   7      572.89      543.87     13.06 o 
   3  11   7        6.64        4.23      1.49 o 
   4  11   7       86.64       78.90      7.55 o 
   5  11   7       92.41       91.01     14.21 o 
  -4  12   7        7.20        7.39      3.75 o 
  -3  12   7      213.65      195.78      9.26 o 
  -2  12   7      292.38      294.75     16.38 o 
  -1  12   7       62.27       59.78      7.01 o 
   0  12   7       63.75       73.06      8.00 o 
   1  12   7      436.27      337.88     80.65 o 
   2  12   7        1.22        0.86      0.75 o 
 -10   0   8        2.61        5.09      6.31 o 
  -8   0   8      744.27      766.45     32.02 o 
  -6   0   8      244.33      244.76     14.33 o 
  -4   0   8     2662.43     2602.26    100.12 o 
  -2   0   8     3464.77     3851.24     93.07 o 
   0   0   8     7042.41     7791.22    496.89 o 
   2   0   8      144.19      117.21     31.06 o 
   4   0   8      289.17      290.24     18.71 o 
   6   0   8      783.28      764.28     36.55 o 
   8   0   8        3.21       10.92      7.79 o 
 -11   1   8      248.18      278.41     14.33 o 
 -10   1   8       65.38       56.03      9.24 o 
  -9   1   8      714.56      742.30     24.23 o 
  -8   1   8       17.07       13.47      3.76 o 
  -7   1   8      191.61      206.91     12.90 o 
  -6   1   8      204.05      197.18      8.38 o 
  -5   1   8       46.08       61.87      6.45 o 
  -4   1   8      152.74      161.77     11.24 o 
  -3   1   8        2.98        7.67      3.64 o 
  -2   1   8     1340.56     1385.93     45.68 o 
  -1   1   8       44.72       29.10      5.72 o 
   0   1   8      599.39      695.70     36.37 o 
   1   1   8     2649.29     2983.86    101.48 o 
   2   1   8       17.81       33.40      9.93 o 
   3   1   8     2101.13     1982.03     49.85 o 
   4   1   8     1016.76     1042.11     29.62 o 
   5   1   8     1318.61     1350.51     41.34 o 
   6   1   8        1.83        9.24      5.33 o 
   7   1   8        8.31       19.87      9.00 o 
   8   1   8     1142.98     1202.25     69.53 o 
   9   1   8        6.09        4.15      2.93 o 
 -11   2   8      507.89      541.36     20.54 o 
 -10   2   8      259.02      237.15     19.21 o 
  -9   2   8      303.47      297.55     18.10 o 
  -8   2   8      263.94      297.80     13.64 o 
  -7   2   8      343.74      307.65     19.68 o 
  -6   2   8      227.19      211.59     11.90 o 
  -5   2   8     1445.19     1355.52     27.58 o 
  -4   2   8     1214.55     1107.22     22.93 o 
  -3   2   8     5319.43     5066.08    128.30 o 
  -2   2   8      551.25      550.43     27.90 o 
  -1   2   8       24.45       37.55      7.69 o 
   0   2   8       16.22       21.07      8.22 o 
   1   2   8      531.66      609.41     28.28 o 
   2   2   8       52.09       36.89      6.70 o 
   3   2   8      463.26      434.22     13.38 o 
   4   2   8     2480.43     2362.96     62.05 o 
   5   2   8        2.22        3.05      1.54 o 
   6   2   8       18.21       17.94      5.79 o 
   7   2   8      893.90     1003.29     35.39 o 
   8   2   8      226.81      256.16     20.89 o 
   9   2   8       30.70       27.54      4.56 o 
 -11   3   8     1286.17     1273.77     62.40 o 
 -10   3   8       26.66       23.23      6.36 o 
  -9   3   8      599.75      603.84     16.65 o 
  -8   3   8      124.58      125.58     11.55 o 
  -7   3   8      709.95      681.86     19.82 o 
  -6   3   8      440.36      379.39     23.28 o 
  -5   3   8      147.26      121.20      5.95 o 
  -4   3   8     1096.92     1037.49     21.63 o 
  -3   3   8      707.60      669.69     20.09 o 
  -2   3   8     2164.68     2209.72    125.51 o 
  -1   3   8        0.13       13.72      8.59 o 
   0   3   8      200.57      178.34     19.26 o 
   1   3   8      151.74      157.44     19.35 o 
   2   3   8       81.01       61.45      7.72 o 
   3   3   8      690.73      690.40     21.58 o 
   4   3   8      110.81      140.71      9.17 o 
   5   3   8      375.07      369.49     12.34 o 
   6   3   8      146.85      157.43      9.62 o 
   7   3   8      408.78      443.20     19.49 o 
   8   3   8      275.31      281.72     18.30 o 
   9   3   8      104.26      103.82     11.63 o 
 -11   4   8     1096.04     1022.27     48.79 o 
 -10   4   8       46.95       43.45     15.37 o 
  -9   4   8      272.39      251.49     13.06 o 
  -8   4   8      772.31      743.60     23.71 o 
  -7   4   8       39.33       39.80      7.66 o 
  -6   4   8        2.74        5.36      2.53 o 
  -5   4   8     1325.79     1312.30     31.00 o 
  -4   4   8     1409.14     1417.16     27.16 o 
  -3   4   8       30.63       27.27      3.98 o 
  -2   4   8     1417.36     1273.31     29.02 o 
  -1   4   8      858.74      768.26     19.35 o 
   0   4   8        2.94        6.91      1.90 o 
   1   4   8      172.63      145.45     10.28 o 
   2   4   8      469.68      413.83     11.99 o 
   3   4   8      588.32      580.75     18.17 o 
   4   4   8     1956.70     2128.82     68.89 o 
   5   4   8     3440.89     3463.15     81.18 o 
   6   4   8      714.08      830.70     29.13 o 
   7   4   8       11.55        8.25      3.29 o 
   8   4   8       38.72       47.62      9.47 o 
   9   4   8      350.89      354.45     18.72 o 
 -10   5   8      899.92      917.91     39.56 o 
  -9   5   8      997.75      958.78     32.71 o 
  -8   5   8      193.47      207.63     12.83 o 
  -7   5   8      656.20      643.27     20.73 o 
  -6   5   8        2.34        4.01      1.89 o 
  -5   5   8      718.19      708.85     18.95 o 
  -4   5   8     1363.95     1317.61     27.94 o 
  -3   5   8      966.59      917.70     19.45 o 
  -2   5   8      783.56      788.97     20.61 o 
  -1   5   8       61.64       82.37      7.16 o 
   0   5   8      134.77      139.61      7.18 o 
   1   5   8      139.33      139.80      7.38 o 
   2   5   8       29.64       29.19      4.79 o 
   3   5   8      527.20      549.01     18.21 o 
   4   5   8     3317.46     3584.30     78.26 o 
   5   5   8      246.44      279.29     23.20 o 
   6   5   8      741.77      716.16     20.62 o 
   7   5   8       21.00       21.73      5.53 o 
   8   5   8      329.11      363.87     38.94 o 
 -10   6   8      421.56      440.11     14.18 o 
  -9   6   8      212.74      170.53     10.05 o 
  -8   6   8       70.13       52.86      5.83 o 
  -7   6   8        1.01        3.71      1.87 o 
  -6   6   8     2507.43     2477.38    100.54 o 
  -5   6   8      213.86      228.38     15.57 o 
  -4   6   8      715.54      698.13     19.11 o 
  -3   6   8     1777.91     1709.40     45.21 o 
  -2   6   8     1608.86     1631.23     35.53 o 
  -1   6   8      288.58      305.38      9.20 o 
   0   6   8     2944.11     2904.05     54.24 o 
   1   6   8      266.57      276.78     15.42 o 
   2   6   8      206.37      193.88     11.67 o 
   3   6   8      204.54      200.21     20.05 o 
   4   6   8     1448.22     1488.20     34.40 o 
   5   6   8       98.27       97.49      8.95 o 
   6   6   8      500.03      528.81     17.20 o 
   7   6   8       73.91       72.51      8.04 o 
   8   6   8        8.44        6.28     14.55 o 
  -9   7   8       34.87       27.09      3.97 o 
  -8   7   8      497.58      530.64     19.41 o 
  -7   7   8      738.02      733.67     18.26 o 
  -6   7   8     1114.01     1171.76     31.76 o 
  -5   7   8        0.23        2.30      1.46 o 
  -4   7   8     1109.73     1128.57     29.42 o 
  -3   7   8      973.00      972.43     20.25 o 
  -2   7   8        0.08        2.55      1.55 o 
  -1   7   8      528.55      501.46     14.99 o 
   0   7   8       48.26       51.45      5.51 o 
   1   7   8      436.46      396.48     13.53 o 
   2   7   8      231.46      247.88     17.86 o 
   3   7   8      495.05      467.06     14.14 o 
   4   7   8      129.31      147.46      8.46 o 
   5   7   8      330.71      374.90     14.41 o 
   6   7   8      408.30      424.56     21.86 o 
   7   7   8       95.64      109.96     11.55 o 
  -9   8   8        1.09        0.65      1.04 o 
  -8   8   8     1166.11     1256.48     31.34 o 
  -7   8   8      399.77      374.62     16.49 o 
  -6   8   8      275.23      302.75     14.15 o 
  -5   8   8       41.63       42.35      4.94 o 
  -4   8   8      514.79      525.22     14.53 o 
  -3   8   8      305.98      320.87     12.07 o 
  -2   8   8     4784.98     4956.20    125.31 o 
  -1   8   8     1100.44     1141.92     23.96 o 
   0   8   8     1799.32     1829.38     36.17 o 
   1   8   8       30.10       23.84      5.26 o 
   2   8   8     5155.75     5841.54     71.81 o 
   3   8   8        1.05        3.01      1.52 o 
   4   8   8      379.37      391.24     12.35 o 
   5   8   8      657.70      639.55     30.08 o 
   6   8   8      472.06      518.06     15.12 o 
   7   8   8      495.94      490.90     28.19 o 
  -8   9   8      467.01      480.50     22.69 o 
  -7   9   8      114.99      120.17      9.06 o 
  -6   9   8      929.40     1004.33     36.85 o 
  -5   9   8        8.36        6.32      2.22 o 
  -4   9   8        4.39        7.69      2.26 o 
  -3   9   8       49.15       48.73      6.08 o 
  -2   9   8       61.71       74.79      6.22 o 
  -1   9   8       65.42       61.24      6.02 o 
   0   9   8      213.49      211.30     10.84 o 
   1   9   8       23.37       27.46      4.70 o 
   2   9   8       31.34       33.92      5.00 o 
   3   9   8       33.50       31.05      4.09 o 
   4   9   8      392.98      385.25     17.50 o 
   5   9   8       35.06       33.67      8.65 o 
   6   9   8     1559.32     1456.38     62.64 o 
  -7  10   8      214.09      190.08     11.90 o 
  -6  10   8      271.03      277.36     13.95 o 
  -5  10   8        5.66        6.04      2.05 o 
  -4  10   8      213.62      211.45     13.31 o 
  -3  10   8      205.44      204.78     11.85 o 
  -2  10   8      147.86      144.46     11.54 o 
  -1  10   8       13.38        7.75      4.43 o 
   0  10   8      519.50      500.21     15.45 o 
   1  10   8      134.99      127.09      9.42 o 
   2  10   8      422.00      436.25     22.49 o 
   3  10   8       39.36       38.73      5.72 o 
   4  10   8      235.85      221.80     13.78 o 
   5  10   8       72.53       76.87     10.00 o 
  -6  11   8       78.90       69.12     16.73 o 
  -5  11   8        0.62        1.17      1.16 o 
  -4  11   8      295.51      339.64     16.25 o 
  -3  11   8       63.77       68.57      7.58 o 
  -2  11   8       64.26       62.62      5.82 o 
  -1  11   8       25.11       24.74      4.18 o 
   0  11   8      214.18      217.90      8.53 o 
   1  11   8      205.75      200.69      9.13 o 
   2  11   8      352.10      348.12     16.71 o 
   3  11   8       23.97       19.68      6.34 o 
   4  11   8      385.60      330.33     34.67 o 
  -4  12   8       47.78       43.83      8.80 o 
  -3  12   8      158.44      154.27     16.30 o 
  -2  12   8      395.77      397.57     11.86 o 
   0  12   8     1372.15     1432.41     52.28 o 
   1  12   8      237.49      236.34     55.67 o 
 -11   0   9      526.24      570.37     30.54 o 
  -9   0   9      278.00      300.81     29.77 o 
  -7   0   9     4499.70     4551.62    149.03 o 
  -5   0   9        5.46       10.55      4.06 o 
  -3   0   9      374.57      392.70     29.14 o 
  -1   0   9        9.87       12.48     19.26 o 
   1   0   9     1347.19     1296.15     69.75 o 
   3   0   9      334.47      321.08     16.56 o 
   5   0   9      143.86      135.84     27.66 o 
   7   0   9     1156.38     1393.11     63.33 o 
   9   0   9       34.28       17.67     26.19 o 
 -11   1   9       41.47       40.06     11.02 o 
 -10   1   9      537.74      542.00     48.24 o 
  -9   1   9      302.93      330.17     16.76 o 
  -8   1   9      193.18      204.19     13.92 o 
  -7   1   9     1737.06     1779.87     44.51 o 
  -6   1   9       13.85       17.37      4.40 o 
  -5   1   9      822.08      705.62     16.29 o 
  -4   1   9        1.62        1.83      0.84 o 
  -3   1   9     1153.25      960.42     22.24 o 
  -2   1   9       41.99       22.27      6.26 o 
  -1   1   9       29.67       43.38     15.43 o 
   0   1   9     1612.40     1706.54     58.65 o 
   1   1   9     6135.84     5974.58    451.39 o 
   2   1   9     2629.91     2544.91     98.74 o 
   3   1   9     3118.80     2954.47     74.92 o 
   4   1   9      334.73      365.49     32.92 o 
   5   1   9       64.79       52.27     13.54 o 
   6   1   9      291.30      298.69     16.61 o 
   7   1   9      173.46      179.86     18.42 o 
   8   1   9      447.27      468.56     50.00 o 
   9   1   9       72.32       63.99      9.22 o 
 -11   2   9      520.23      588.65     22.47 o 
 -10   2   9      895.31      806.33     89.25 o 
  -9   2   9     1167.16     1199.80     50.64 o 
  -8   2   9      351.89      367.23     14.54 o 
  -7   2   9      132.87      134.58     19.27 o 
  -6   2   9     2454.84     2548.78     65.99 o 
  -5   2   9      771.74      711.93     15.63 o 
  -4   2   9      185.44      193.92     10.17 o 
  -3   2   9      357.40      307.99     15.38 o 
  -2   2   9      343.79      334.97     19.17 o 
  -1   2   9     1500.43     1311.01     53.49 o 
   0   2   9     1367.19     1184.96     34.92 o 
   1   2   9        2.56        8.65      2.80 o 
   2   2   9       43.91       39.11      6.84 o 
   3   2   9     1557.60     1461.66     41.68 o 
   4   2   9      791.65      743.06     24.32 o 
   5   2   9     1190.64     1240.15     56.65 o 
   6   2   9      198.98      275.87     20.56 o 
   7   2   9       58.23       82.51     12.64 o 
   8   2   9       15.12        8.63      2.84 o 
   9   2   9      610.79      551.29     35.67 o 
 -11   3   9      268.22      264.12     13.39 o 
 -10   3   9        4.01        4.55      2.12 o 
  -9   3   9      270.48      269.77     11.10 o 
  -8   3   9      204.31      207.60     14.61 o 
  -7   3   9       25.30       27.63      6.01 o 
  -6   3   9      580.90      563.89     16.14 o 
  -5   3   9     5936.53     5706.53    142.50 o 
  -4   3   9      627.56      587.69     15.31 o 
  -3   3   9     1454.72     1450.11     38.52 o 
  -2   3   9     1233.39     1212.29     27.23 o 
  -1   3   9      741.80      639.80     16.63 o 
   0   3   9      800.22      746.91     24.83 o 
   1   3   9      737.34      622.88     25.09 o 
   2   3   9      340.57      314.02     10.13 o 
   3   3   9      877.89      847.82     25.32 o 
   4   3   9      941.41      924.15     25.14 o 
   5   3   9      271.37      308.43     22.48 o 
   6   3   9      411.97      449.42     19.96 o 
   7   3   9      636.28      613.47     21.27 o 
   8   3   9      222.04      220.09     15.34 o 
   9   3   9      189.28      139.79     23.19 o 
 -10   4   9       54.38       43.39      6.12 o 
  -9   4   9      342.49      335.09     13.00 o 
  -8   4   9      536.55      567.09     18.94 o 
  -7   4   9      669.38      740.91     23.94 o 
  -6   4   9       90.75       67.07     14.22 o 
  -5   4   9      446.30      451.27     16.24 o 
  -4   4   9      906.47      825.90     21.17 o 
  -3   4   9      226.03      230.83      9.21 o 
  -2   4   9      293.31      296.40      9.82 o 
  -1   4   9      421.22      365.25     10.82 o 
   0   4   9       13.12       14.63      2.85 o 
   1   4   9      330.61      322.87     11.21 o 
   2   4   9      986.58      973.18     24.58 o 
   3   4   9      141.20      128.38      9.53 o 
   4   4   9     1494.73     1637.63     52.81 o 
   5   4   9        8.54       11.08      4.00 o 
   6   4   9      640.91      624.35     30.28 o 
   7   4   9      502.08      586.73     58.10 o 
   8   4   9      531.87      569.77     41.39 o 
 -10   5   9       22.14       21.02      7.20 o 
  -9   5   9       14.48       11.37      3.38 o 
  -8   5   9       32.27       24.23      5.87 o 
  -7   5   9      804.24      885.87     22.84 o 
  -6   5   9       42.15       61.47      8.66 o 
  -5   5   9       62.07       62.23      5.95 o 
  -4   5   9     1146.58     1085.23     25.54 o 
  -3   5   9      305.88      334.36     14.38 o 
  -2   5   9      378.81      361.08     10.51 o 
  -1   5   9      734.31      754.50     18.05 o 
   0   5   9     1083.72     1091.20     24.96 o 
   1   5   9     1437.08     1529.99     43.35 o 
   2   5   9      288.15      272.49     14.30 o 
   3   5   9      282.91      293.94     11.58 o 
   4   5   9      156.51      185.34     20.47 o 
   5   5   9       49.74       41.70      6.27 o 
   6   5   9      224.21      254.07     10.81 o 
   7   5   9       75.33       75.76      8.92 o 
   8   5   9       14.82        8.13      4.73 o 
 -10   6   9      794.07      803.82     54.52 o 
  -9   6   9       90.84       84.92      8.33 o 
  -8   6   9      422.21      400.97     16.36 o 
  -7   6   9      614.18      571.87     13.84 o 
  -6   6   9     1208.86     1329.91     30.99 o 
  -5   6   9      322.97      349.99     11.88 o 
  -4   6   9        1.88        4.42      1.54 o 
  -3   6   9     2096.64     2092.16     37.42 o 
  -2   6   9       64.42       60.10      5.14 o 
  -1   6   9       11.81       14.52      3.16 o 
   0   6   9      171.80      183.59     11.93 o 
   1   6   9     3817.74     4018.06     71.58 o 
   2   6   9      328.87      325.90     11.14 o 
   3   6   9     1329.25     1407.71     34.61 o 
   4   6   9        7.54       13.09      3.73 o 
   5   6   9     1043.25     1128.32     23.57 o 
   6   6   9        1.28        1.45      1.56 o 
   7   6   9     1610.49     1621.85     42.36 o 
   8   6   9       14.35        9.98     11.40 o 
  -9   7   9      107.05      104.51      8.56 o 
  -8   7   9      507.25      474.69     18.63 o 
  -7   7   9      136.13      150.78      9.37 o 
  -6   7   9       17.03       17.35      3.91 o 
  -5   7   9        1.78        3.16      1.58 o 
  -4   7   9       20.83       19.62      3.97 o 
  -3   7   9      634.96      568.15     16.12 o 
  -2   7   9      150.09      125.56     11.07 o 
  -1   7   9       27.39       28.53      6.02 o 
   0   7   9       47.95       55.13      8.56 o 
   1   7   9       96.72       92.07     12.07 o 
   2   7   9     1882.15     1979.10     47.32 o 
   3   7   9      430.78      453.70     15.97 o 
   4   7   9       12.86        9.11      3.31 o 
   5   7   9     1388.74     1557.72     27.09 o 
   6   7   9      293.86      293.25     10.14 o 
   7   7   9      678.58      641.87     32.51 o 
  -8   8   9        2.04        0.96      0.86 o 
  -7   8   9      257.04      280.42      8.26 o 
  -6   8   9      134.91      158.89      9.86 o 
  -5   8   9       99.92      102.74      7.18 o 
  -4   8   9      140.72      127.15      7.77 o 
  -3   8   9       10.46       10.84      3.12 o 
  -2   8   9     2560.02     2716.40     54.93 o 
  -1   8   9     1985.08     2097.58     41.50 o 
   0   8   9      223.98      234.16     24.23 o 
   1   8   9      358.27      348.82     11.43 o 
   2   8   9       17.69       26.04      5.95 o 
   3   8   9       15.49       15.81      3.02 o 
   4   8   9       23.84       19.98      4.46 o 
   5   8   9       11.87       11.02      3.46 o 
   6   8   9      226.91      244.12     11.45 o 
  -8   9   9        0.46        0.91      0.97 o 
  -7   9   9      541.09      558.23     19.04 o 
  -6   9   9       51.88       41.27      5.64 o 
  -5   9   9     1208.81     1263.41     45.29 o 
  -4   9   9      202.10      211.69     12.56 o 
  -3   9   9     1126.53     1173.86     25.83 o 
  -2   9   9        7.85        8.43      2.89 o 
  -1   9   9      162.92      145.53      9.79 o 
   0   9   9       38.73       38.21      5.25 o 
   1   9   9      491.25      508.00     15.04 o 
   2   9   9      215.60      221.30     11.59 o 
   3   9   9      195.33      196.02     14.57 o 
   4   9   9      248.05      251.05      9.34 o 
   5   9   9      155.25      136.61     17.92 o 
  -7  10   9       10.18        7.99      3.02 o 
  -6  10   9      604.52      614.10     30.69 o 
  -5  10   9      572.82      551.99     28.28 o 
  -4  10   9        2.10        1.81      1.32 o 
  -3  10   9      820.85      822.99     37.32 o 
  -2  10   9      483.47      511.00     13.98 o 
  -1  10   9     1881.51     1964.13     30.52 o 
   0  10   9      459.28      428.71     10.88 o 
   1  10   9      652.69      619.69     29.14 o 
   2  10   9       41.30       46.57      5.78 o 
   3  10   9      239.23      242.09     13.20 o 
   4  10   9      773.48      760.27     24.31 o 
   5  10   9      323.45      303.47     15.69 o 
  -5  11   9        6.05        4.17      2.25 o 
  -4  11   9       23.09       22.01      4.10 o 
  -3  11   9      433.97      419.48     22.19 o 
  -2  11   9      179.68      174.30      9.65 o 
  -1  11   9      184.68      190.06      7.81 o 
   0  11   9       29.61       30.07      4.42 o 
   1  11   9        0.40        1.74      2.35 o 
   2  11   9      565.27      555.88     42.18 o 
   3  11   9        5.30        2.97      4.42 o 
  -3  12   9      137.98       97.93     15.04 o 
  -2  12   9        2.42        2.93      2.52 o 
  -1  12   9      209.36      209.23     10.37 o 
   0  12   9       11.23        8.06      7.30 o 
 -10   0  10     2575.39     2672.23    360.80 o 
  -8   0  10     1049.92     1058.69     47.83 o 
  -6   0  10      207.62      210.83     26.76 o 
  -4   0  10     3817.86     3327.02     87.77 o 
  -2   0  10     7500.23     7054.99    380.51 o 
   0   0  10     2522.44     2502.44     71.87 o 
   2   0  10        6.60        8.09      5.23 o 
   4   0  10      915.05      871.51     33.26 o 
   6   0  10        7.56        1.67      5.10 o 
   8   0  10     6775.43     8364.39    145.01 o 
 -11   1  10      106.26      112.05     13.06 o 
 -10   1  10     1536.71     1345.89     56.64 o 
  -9   1  10       18.46       18.39      5.61 o 
  -8   1  10     1370.86     1541.41     50.94 o 
  -7   1  10      351.94      361.73     14.54 o 
  -6   1  10     1563.40     1532.28     31.39 o 
  -5   1  10     1315.67     1280.34     27.91 o 
  -4   1  10     3262.75     3114.51     61.49 o 
  -3   1  10      243.01      194.80     13.50 o 
  -2   1  10     2274.42     2037.49     55.65 o 
  -1   1  10     1349.15     1170.79     31.98 o 
   0   1  10     7576.01     7501.69    279.51 o 
   1   1  10       13.03        9.88      3.27 o 
   2   1  10       28.60       32.66      8.79 o 
   3   1  10      157.11      195.21     20.04 o 
   4   1  10     2790.52     2848.80     91.87 o 
   5   1  10      413.06      409.87     18.90 o 
   6   1  10       23.97       28.56      9.07 o 
   7   1  10      272.55      257.70     24.80 o 
   8   1  10       10.34       16.21     10.72 o 
 -11   2  10       98.65      107.21     10.80 o 
 -10   2  10      169.92      170.22     12.51 o 
  -9   2  10      145.91      160.20     15.90 o 
  -8   2  10      613.46      677.03     23.71 o 
  -7   2  10      248.14      243.73     23.46 o 
  -6   2  10       40.46       37.36      5.51 o 
  -5   2  10      378.67      367.96     12.55 o 
  -4   2  10        9.17       14.30      2.96 o 
  -3   2  10       99.52      103.75      6.56 o 
  -2   2  10     1743.42     1548.86     41.31 o 
  -1   2  10      392.29      390.48     13.82 o 
   0   2  10      763.08      693.17     19.78 o 
   1   2  10       53.62       44.41      5.50 o 
   2   2  10      803.66      830.78     30.15 o 
   3   2  10       98.69      127.01      9.91 o 
   4   2  10      861.00      865.14     67.58 o 
   5   2  10       29.23       41.14     12.66 o 
   6   2  10     2265.60     2478.01    123.46 o 
   7   2  10      395.64      396.76     23.18 o 
   8   2  10      936.12      998.57     85.33 o 
 -10   3  10      225.57      214.85     18.34 o 
  -9   3  10      130.89      117.86     10.74 o 
  -8   3  10     1173.41     1226.54     35.31 o 
  -7   3  10      959.36     1097.10     29.87 o 
  -6   3  10      120.82      107.08     13.93 o 
  -5   3  10       10.88       13.54      3.16 o 
  -4   3  10     3063.20     3060.78     84.22 o 
  -3   3  10     1845.62     1811.48     38.78 o 
  -2   3  10      530.24      464.19     14.87 o 
  -1   3  10       36.45       64.08      7.27 o 
   0   3  10      336.97      325.24     13.09 o 
   1   3  10      265.18      265.52     10.22 o 
   2   3  10     3189.96     3061.27     73.21 o 
   3   3  10      742.86      783.59     23.12 o 
   4   3  10      164.35      178.04     20.79 o 
   5   3  10        1.31        5.93      2.93 o 
   6   3  10      199.33      195.52     20.67 o 
   7   3  10       75.82       92.67      9.70 o 
   8   3  10        4.65        1.99      2.21 o 
 -10   4  10      103.96       96.05     12.96 o 
  -9   4  10      228.88      218.67      8.68 o 
  -8   4  10      574.12      612.63     16.83 o 
  -7   4  10      501.47      540.61     18.00 o 
  -6   4  10      632.22      653.92     21.06 o 
  -5   4  10        1.30        4.56      1.99 o 
  -4   4  10        0.52        2.64      1.49 o 
  -3   4  10      279.93      307.30     17.12 o 
  -2   4  10       51.37       55.97      7.26 o 
  -1   4  10       37.75       33.27      4.68 o 
   0   4  10      474.19      456.64     14.09 o 
   1   4  10     2058.24     2049.97     47.98 o 
   2   4  10      807.94      836.90     24.46 o 
   3   4  10       92.24       85.56     12.60 o 
   4   4  10      554.08      596.72     25.04 o 
   5   4  10     1901.14     1979.45     82.46 o 
   6   4  10      528.73      534.72     37.63 o 
   7   4  10      674.50      618.37     71.84 o 
   8   4  10       27.40       22.73      7.33 o 
 -10   5  10        4.97        3.85      4.00 o 
  -9   5  10      200.59      206.41      7.19 o 
  -8   5  10      225.16      227.42     12.59 o 
  -7   5  10      826.03      877.99     23.96 o 
  -6   5  10     2905.10     3072.38     74.38 o 
  -5   5  10        5.13        5.02      2.04 o 
  -4   5  10     1686.64     1761.44     35.05 o 
  -3   5  10     2489.46     2651.40     60.42 o 
  -2   5  10      130.62      118.35      8.72 o 
  -1   5  10      585.60      575.17     17.20 o 
   0   5  10       17.66       21.12      4.23 o 
   1   5  10     3062.80     3268.81     64.50 o 
   2   5  10      508.92      514.75     15.02 o 
   3   5  10      742.62      738.13     23.57 o 
   4   5  10       18.68       27.41      8.26 o 
   5   5  10       47.45       38.11      9.22 o 
   6   5  10      331.77      329.48     24.13 o 
   7   5  10      213.44      206.02     22.51 o 
  -9   6  10      451.27      452.74     17.84 o 
  -8   6  10       10.30        7.55      2.43 o 
  -7   6  10       43.08       47.48      7.28 o 
  -6   6  10       22.82       16.75      4.38 o 
  -5   6  10        6.22        4.81      1.68 o 
  -4   6  10      227.36      225.11     23.15 o 
  -3   6  10       30.02       26.03      4.63 o 
  -2   6  10       54.18       56.22      8.51 o 
  -1   6  10        2.97        5.89      1.92 o 
   0   6  10     1012.15     1022.06     26.51 o 
   1   6  10      197.93      200.67     18.70 o 
   2   6  10       90.65       74.92      9.98 o 
   3   6  10      110.28      116.52     11.96 o 
   4   6  10        4.84        4.73      2.60 o 
   5   6  10        4.88        4.35      2.08 o 
   6   6  10      146.01      133.14     14.38 o 
   7   6  10      134.72      128.04     22.94 o 
  -9   7  10        4.01        3.55      1.96 o 
  -8   7  10      259.30      244.94     10.88 o 
  -7   7  10      131.08      123.42      8.64 o 
  -6   7  10      124.22      118.28      8.87 o 
  -5   7  10      502.78      518.66     18.97 o 
  -4   7  10      101.39      100.09      7.37 o 
  -3   7  10       27.19       27.61      5.95 o 
  -2   7  10       85.35       78.79      9.51 o 
  -1   7  10      305.25      337.03     12.77 o 
   0   7  10       78.76       81.87      9.96 o 
   1   7  10      411.39      430.24     14.83 o 
   2   7  10       92.22      102.19      6.75 o 
   3   7  10      484.55      478.38     17.84 o 
   4   7  10      166.80      184.42     14.89 o 
   5   7  10      462.23      482.33     26.84 o 
   6   7  10       29.33       26.65     12.56 o 
  -8   8  10      100.62       96.74      9.43 o 
  -7   8  10       23.99       27.25      3.29 o 
  -6   8  10      577.26      648.41     25.85 o 
  -5   8  10       69.84       75.30      6.13 o 
  -4   8  10      183.83      197.78     11.09 o 
  -3   8  10       35.71       38.78      5.55 o 
  -2   8  10       70.10       81.58      5.61 o 
  -1   8  10      101.17      100.21      6.56 o 
   0   8  10      107.91      106.21      8.18 o 
   1   8  10      613.77      636.44     17.74 o 
   2   8  10       45.23       38.55      6.57 o 
   3   8  10     1510.20     1584.43     32.03 o 
   4   8  10        1.38        4.37      2.33 o 
   5   8  10        4.06        2.43      2.71 o 
   6   8  10      107.46      102.51     11.58 o 
  -7   9  10        7.97       11.02      3.35 o 
  -6   9  10      558.58      593.26     24.54 o 
  -5   9  10       13.91       14.77      4.21 o 
  -4   9  10      131.93      144.37      8.76 o 
  -3   9  10        1.87        3.27      1.43 o 
  -2   9  10      864.17      842.72     21.85 o 
  -1   9  10      182.26      179.63     12.34 o 
   0   9  10      304.03      307.90     16.93 o 
   1   9  10      663.49      681.44     14.83 o 
   2   9  10      229.43      207.11     13.29 o 
   3   9  10      116.59      119.96      9.74 o 
   4   9  10      539.50      548.59     35.28 o 
   5   9  10      138.20      125.11     13.33 o 
  -6  10  10       12.52        8.23      3.55 o 
  -5  10  10        1.17        1.77      1.22 o 
  -4  10  10      135.75      137.21     10.13 o 
  -3  10  10      474.21      495.54     13.97 o 
  -2  10  10       82.08       85.86      7.39 o 
  -1  10  10      285.16      310.58     13.53 o 
   0  10  10        1.43        2.14      2.18 o 
   1  10  10      238.14      232.92     12.84 o 
   2  10  10       23.82       20.66      2.92 o 
   4  10  10      132.32      121.56     18.30 o 
  -4  11  10       30.65       26.66      4.09 o 
  -3  11  10       30.17       27.84      4.44 o 
  -2  11  10       98.62       95.49      8.38 o 
  -1  11  10      598.68      630.84     42.84 o 
   0  11  10      409.45      462.54     19.60 o 
   1  11  10        1.03        0.83      0.91 o 
   2  11  10        4.40        3.81      3.47 o 
  -9   0  11        4.34       10.26      5.24 o 
  -7   0  11     7919.73     8541.51    273.42 o 
  -5   0  11     2051.26     1904.86     65.13 o 
  -3   0  11     1520.63     1443.09     39.30 o 
  -1   0  11      244.31      246.61     14.85 o 
   1   0  11      161.45      117.70     12.12 o 
   3   0  11     1029.61     1060.80     59.57 o 
   5   0  11      747.02      785.96     47.00 o 
   7   0  11      322.77      262.19     24.96 o 
 -10   1  11       21.70       21.11      9.78 o 
  -9   1  11      340.91      365.73     19.16 o 
  -8   1  11      722.28      775.96     24.22 o 
  -7   1  11      187.48      202.96     16.79 o 
  -6   1  11      853.64      808.23     19.19 o 
  -5   1  11      542.31      556.58     13.73 o 
  -4   1  11       43.30       35.22      6.04 o 
  -3   1  11      905.06      919.87     20.63 o 
  -2   1  11      273.47      248.65     10.41 o 
  -1   1  11       50.18       52.83      5.51 o 
   0   1  11      213.61      230.16     13.25 o 
   1   1  11     2841.06     2711.57     72.67 o 
   2   1  11       96.49      100.28     18.33 o 
   3   1  11        5.05        5.67      5.89 o 
   4   1  11     1413.62     1347.45     46.04 o 
   5   1  11        1.01        4.33      3.42 o 
   6   1  11        1.52        2.63      2.26 o 
   7   1  11       66.49       81.99     13.43 o 
   8   1  11        2.88        0.93      1.45 o 
 -10   2  11      298.54      298.50     21.85 o 
  -9   2  11      207.53      203.99     18.33 o 
  -8   2  11       47.01       50.02      8.51 o 
  -7   2  11      256.73      264.48     17.16 o 
  -6   2  11       35.36       24.02      5.80 o 
  -5   2  11       41.56       53.71      8.13 o 
  -4   2  11      405.63      376.11     21.41 o 
  -3   2  11      116.14      115.75      7.47 o 
  -2   2  11       13.30        7.03      2.05 o 
  -1   2  11      291.46      300.00     12.92 o 
   0   2  11     2510.39     2587.84     57.06 o 
   1   2  11       21.35       18.56      4.97 o 
   2   2  11      293.54      337.87     33.55 o 
   3   2  11      787.58      772.13     55.08 o 
   4   2  11     1014.82      502.87     36.73 o 
   5   2  11       18.73       22.08      6.48 o 
   6   2  11      320.40      321.12     12.37 o 
   7   2  11      793.15      862.11     66.79 o 
   8   2  11       20.42        8.36      7.73 o 
 -10   3  11       78.23       90.03      7.76 o 
  -9   3  11        3.28        3.82      2.29 o 
  -8   3  11       54.33       58.65     12.09 o 
  -7   3  11      537.83      590.44     19.41 o 
  -6   3  11     1608.72     1605.63     39.11 o 
  -5   3  11     1143.03     1104.68     26.73 o 
  -4   3  11       30.60       34.68      6.23 o 
  -3   3  11       14.71       18.69      4.55 o 
  -2   3  11       54.51       64.70      7.65 o 
  -1   3  11     1340.44     1320.02     43.86 o 
   0   3  11      294.37      239.40     15.87 o 
   1   3  11      293.59      276.41     19.40 o 
   2   3  11        9.81       12.84      3.80 o 
   3   3  11     1529.81     1562.89     49.04 o 
   4   3  11      349.88      408.43     28.67 o 
   5   3  11      648.44      693.08     25.94 o 
   6   3  11      107.75       77.43     13.06 o 
   7   3  11        2.92        1.65      1.42 o 
 -10   4  11        0.37        1.12      0.85 o 
  -9   4  11      219.39      202.54      7.81 o 
  -8   4  11      221.56      245.69      9.09 o 
  -7   4  11      161.78      149.29     10.80 o 
  -6   4  11      497.94      534.92     16.40 o 
  -5   4  11     1061.38     1044.46     23.62 o 
  -4   4  11      848.99      948.00     24.25 o 
  -3   4  11     1053.69     1083.18     27.81 o 
  -2   4  11     1141.43     1117.96     34.98 o 
  -1   4  11      500.64      506.19     20.50 o 
   0   4  11     1327.40     1325.13     41.42 o 
   1   4  11       56.93       55.24      7.37 o 
   2   4  11     1594.51     1563.66     40.21 o 
   3   4  11      335.46      348.58     14.87 o 
   4   4  11       59.82       53.49     10.19 o 
   5   4  11      139.42      152.69     13.17 o 
   6   4  11       14.71       13.44      6.76 o 
   7   4  11      407.02      249.70     57.90 o 
  -9   5  11        2.15        1.94      1.26 o 
  -8   5  11        7.79        3.70      1.83 o 
  -7   5  11      116.01      103.16     12.22 o 
  -6   5  11       35.13       53.12      7.96 o 
  -5   5  11      156.32      153.04     18.23 o 
  -4   5  11      430.52      406.91     13.67 o 
  -3   5  11      890.00      923.09     31.40 o 
  -2   5  11       40.39       42.14      7.90 o 
  -1   5  11      135.68      148.43     10.54 o 
   0   5  11      388.28      414.74     13.38 o 
   1   5  11      998.59     1066.71     26.92 o 
   2   5  11      420.92      424.27     15.27 o 
   3   5  11       82.42       95.39      9.87 o 
   4   5  11       17.42       24.59     10.32 o 
   5   5  11     1465.99     1430.61     77.79 o 
   6   5  11     1249.51     1071.56     63.65 o 
   7   5  11      173.74      180.53     13.53 o 
  -9   6  11      949.95      900.41     42.14 o 
  -8   6  11       43.49       45.29      6.33 o 
  -7   6  11     1169.32     1372.03     51.03 o 
  -6   6  11       35.00       36.08      5.04 o 
  -5   6  11      433.12      486.77     17.69 o 
  -4   6  11      106.52      117.93      7.60 o 
  -3   6  11     2694.65     2817.43     60.83 o 
  -2   6  11       55.41       45.86      9.35 o 
  -1   6  11      358.63      410.94     14.74 o 
   0   6  11     1201.82     1297.90     31.50 o 
   1   6  11       25.78       28.54      7.25 o 
   2   6  11      241.48      238.73     12.35 o 
   3   6  11      465.94      469.96     20.40 o 
   4   6  11      384.42      400.87     18.15 o 
   5   6  11      258.93      235.34     23.30 o 
   6   6  11      174.95      165.90     10.25 o 
  -8   7  11        1.76        1.95      1.16 o 
  -7   7  11      131.21      152.60      9.78 o 
  -6   7  11      101.57      115.94      8.36 o 
  -5   7  11       43.34       40.01      4.69 o 
  -4   7  11     2394.83     2555.19     48.71 o 
  -3   7  11     1119.93     1102.55     26.31 o 
  -2   7  11       22.92       25.52      5.27 o 
  -1   7  11       13.61       18.76      5.34 o 
   0   7  11       11.18       16.90      4.49 o 
   1   7  11       18.30       13.49      4.75 o 
   2   7  11      980.47     1058.23     27.62 o 
   3   7  11     1038.41     1051.36     26.68 o 
   4   7  11       18.63       11.77      5.30 o 
   5   7  11      161.59      175.43     14.21 o 
   6   7  11       12.95        9.69     13.70 o 
  -8   8  11      160.95      164.36     33.74 o 
  -7   8  11       99.08       83.90      7.23 o 
  -6   8  11      175.12      197.00      8.26 o 
  -5   8  11     1532.54     1751.17     43.23 o 
  -4   8  11       88.76       84.92      5.76 o 
  -3   8  11       51.75       45.81      4.57 o 
  -2   8  11      218.58      200.58     12.26 o 
  -1   8  11     1905.57     2006.29     47.48 o 
   0   8  11      160.74      172.18     11.64 o 
   1   8  11      369.91      388.62     11.37 o 
   2   8  11       16.92       24.11      8.03 o 
   3   8  11     1050.96     1061.82     54.41 o 
   4   8  11       90.35       88.92      9.82 o 
   5   8  11      310.53      282.93     12.41 o 
  -7   9  11        1.36        2.72      1.57 o 
  -6   9  11        4.25        2.54      1.73 o 
  -5   9  11        8.28        7.12      2.60 o 
  -4   9  11       11.16       16.05      3.89 o 
  -3   9  11       10.46        7.26      2.27 o 
  -2   9  11        0.17        3.07      1.95 o 
  -1   9  11      606.30      610.23     14.24 o 
   0   9  11      199.73      198.81     13.02 o 
   1   9  11      705.86      723.17     33.44 o 
   2   9  11      237.83      231.01     10.18 o 
   3   9  11     1937.61     1902.04     69.00 o 
   4   9  11       90.98       91.82     10.41 o 
  -5  10  11      613.23      669.01     37.68 o 
  -4  10  11      509.94      524.31     26.69 o 
  -3  10  11      157.34      169.13      7.75 o 
  -2  10  11       25.29       15.54      6.86 o 
  -1  10  11      516.56      570.16     24.01 o 
   0  10  11      759.39      853.67     42.94 o 
   1  10  11       58.62       70.16      7.89 o 
   2  10  11       76.65       59.57     11.11 o 
   3  10  11       37.75       39.18     11.93 o 
  -3  11  11      110.47      106.07     16.40 o 
  -2  11  11        2.09        2.33      1.25 o 
  -1  11  11       27.83       26.97      4.85 o 
   0  11  11      284.90      239.90     28.90 o 
   1  11  11       88.86       76.09     12.17 o 
 -10   0  12       16.64       12.40      8.10 o 
  -8   0  12      745.47      830.70     32.93 o 
  -6   0  12      592.64      573.49     37.07 o 
  -4   0  12       43.09       55.84     15.37 o 
  -2   0  12      716.64      611.66     34.43 o 
   0   0  12     4159.00     4163.24    167.31 o 
   2   0  12      651.93      546.31     42.76 o 
   6   0  12      609.37      562.74     59.67 o 
 -10   1  12      242.33      251.59     21.30 o 
  -9   1  12       24.10       27.12      9.01 o 
  -8   1  12      548.39      580.59     17.16 o 
  -7   1  12       44.88       44.73      9.37 o 
  -6   1  12     1301.83     1373.57     33.48 o 
  -5   1  12      328.45      352.57     16.93 o 
  -4   1  12      992.61      985.11     23.05 o 
  -3   1  12       56.81       61.60      6.35 o 
  -2   1  12       20.76       27.52      5.15 o 
  -1   1  12      324.60      277.25     18.20 o 
   0   1  12       96.51       94.31     17.60 o 
   1   1  12      483.76      535.68     19.63 o 
   2   1  12      341.52      357.65     30.69 o 
   3   1  12     1495.30     1524.56     88.03 o 
   4   1  12       55.66       53.35      9.48 o 
   5   1  12      235.05      198.55     19.21 o 
   6   1  12      256.52      257.75     24.67 o 
   7   1  12       28.24        6.57      6.37 o 
 -10   2  12      254.99      236.45     16.93 o 
  -9   2  12      970.73      991.84     35.34 o 
  -8   2  12      813.59      896.27     21.38 o 
  -7   2  12       44.91       48.39      7.40 o 
  -6   2  12      417.84      401.19     16.85 o 
  -5   2  12       20.52       18.67      4.82 o 
  -4   2  12      546.26      572.79     18.13 o 
  -3   2  12     1243.91     1275.44     36.68 o 
  -2   2  12      605.49      608.44     22.53 o 
  -1   2  12     1429.97     1448.94     44.65 o 
   0   2  12       27.01       30.47      4.96 o 
   1   2  12       24.37       36.21     11.61 o 
   2   2  12      183.97      180.61     38.72 o 
   4   2  12      116.10       89.14     26.07 o 
   5   2  12       54.85       36.36     17.90 o 
   6   2  12     1407.70     1347.06    142.87 o 
 -10   3  12        3.25        5.92      2.45 o 
  -9   3  12        7.39        8.81      3.34 o 
  -8   3  12      256.81      289.76     14.81 o 
  -7   3  12      577.36      611.94     18.85 o 
  -6   3  12      603.54      608.73     16.42 o 
  -5   3  12      811.13      848.29     21.85 o 
  -4   3  12      935.91     1074.60     28.78 o 
  -3   3  12        2.06        5.25      1.95 o 
  -2   3  12      763.08      737.59     19.92 o 
  -1   3  12     2627.63     2830.63     63.35 o 
   0   3  12       56.71       56.33      7.66 o 
   1   3  12     2945.72     3030.04     74.75 o 
   2   3  12      186.37      201.89     35.78 o 
   3   3  12       75.33       73.46      7.67 o 
   4   3  12      111.65      102.19     20.30 o 
   5   3  12      110.99       89.75     12.37 o 
   6   3  12      797.25      739.74     72.60 o 
  -9   4  12       46.64       39.36      7.62 o 
  -8   4  12      632.74      648.13     28.11 o 
  -7   4  12       71.28       71.66      7.51 o 
  -6   4  12        5.70        5.07      2.24 o 
  -5   4  12      198.51      190.35      9.22 o 
  -4   4  12      208.99      244.62     30.52 o 
  -3   4  12       42.08       42.04      7.61 o 
  -2   4  12      741.63      764.40     21.51 o 
  -1   4  12     3460.26     3843.81     94.06 o 
   0   4  12      144.97      149.48     20.53 o 
   1   4  12       62.98       76.89     13.10 o 
   2   4  12      364.07      372.18     18.29 o 
   3   4  12       31.88       35.65     15.22 o 
   4   4  12      251.19      204.89     19.94 o 
   5   4  12      228.85      189.00     21.37 o 
   6   4  12      219.96      224.07     23.99 o 
  -9   5  12       40.77       36.31      6.84 o 
  -8   5  12        6.14       10.55      2.71 o 
  -7   5  12     1228.99     1268.26     25.16 o 
  -6   5  12       33.96       49.75      6.59 o 
  -5   5  12      305.76      287.72     15.19 o 
  -4   5  12      246.86      271.77     14.32 o 
  -3   5  12      477.93      522.24     18.03 o 
  -2   5  12      206.27      205.73     25.49 o 
  -1   5  12       18.88       20.46      6.04 o 
   0   5  12      292.62      328.00     15.57 o 
   1   5  12        9.88        5.88      2.98 o 
   2   5  12     1398.35     1608.42     60.45 o 
   3   5  12      854.14      905.93     38.01 o 
   4   5  12     1260.35     1229.03     60.33 o 
   5   5  12      326.25      319.29     26.44 o 
   6   5  12       48.17       56.39     10.85 o 
  -8   6  12      106.40      100.75      8.32 o 
  -7   6  12      344.64      369.72     12.92 o 
  -6   6  12     1643.90     1659.61     53.60 o 
  -5   6  12      350.86      425.19     12.88 o 
  -4   6  12      261.55      275.87     16.62 o 
  -3   6  12      202.07      227.69     12.38 o 
  -2   6  12     2257.97     2237.50     84.88 o 
  -1   6  12      207.60      236.20     12.28 o 
   0   6  12      941.38     1023.21     29.12 o 
   1   6  12      384.74      430.06     16.91 o 
   2   6  12      512.26      474.82     15.18 o 
   3   6  12       38.54       45.88      8.18 o 
   4   6  12      952.43      925.92     58.67 o 
   5   6  12      361.68      349.46     23.37 o 
   6   6  12       33.07       32.31     10.15 o 
  -8   7  12       53.99       45.99      6.91 o 
  -7   7  12       30.56       27.69      5.57 o 
  -6   7  12      115.43      122.07      7.51 o 
  -5   7  12      281.50      304.45      9.63 o 
  -4   7  12       17.42       18.07      4.56 o 
  -3   7  12     1141.32     1137.47     22.99 o 
  -2   7  12      320.52      373.75     15.48 o 
  -1   7  12      113.43      124.55      9.31 o 
   0   7  12      655.56      690.59     21.53 o 
   1   7  12     1191.15     1235.95     27.07 o 
   2   7  12      960.47     1033.92     22.14 o 
   3   7  12      124.91      126.90     15.64 o 
   4   7  12      631.04      617.22     36.38 o 
   5   7  12      243.45      221.00     11.04 o 
  -7   8  12       93.43       77.48      5.89 o 
  -6   8  12      349.49      368.50     14.67 o 
  -5   8  12       52.17       48.39      4.97 o 
  -4   8  12      478.90      494.82     19.63 o 
  -3   8  12       26.91       23.64      5.89 o 
  -2   8  12      526.27      601.04     20.01 o 
  -1   8  12      177.97      214.50     12.00 o 
   0   8  12      251.73      286.28     10.17 o 
   1   8  12       11.91       14.17      4.38 o 
   2   8  12      903.21      896.20     24.82 o 
   3   8  12      332.18      326.83     24.89 o 
   4   8  12       51.96       51.83      7.08 o 
  -6   9  12      191.97      177.10     17.52 o 
  -5   9  12      113.48       65.59     15.83 o 
  -4   9  12      122.74      125.67     11.13 o 
  -3   9  12       11.07        5.76      3.33 o 
  -2   9  12      282.11      284.33      9.75 o 
  -1   9  12      135.75      126.49     10.14 o 
   0   9  12      974.70      993.07     31.62 o 
   1   9  12       91.78       95.76      9.72 o 
   2   9  12        7.56       11.32      8.45 o 
   3   9  12        0.03        0.15      1.84 o 
  -5  10  12      121.75      118.67     17.74 o 
  -4  10  12      439.99      450.61     33.30 o 
  -3  10  12      210.00      226.47     12.87 o 
  -2  10  12      132.77      156.71     12.97 o 
  -1  10  12       14.05       14.44      8.49 o 
   0  10  12      833.26      860.79    122.00 o 
   1  10  12        3.29        3.60      3.96 o 
   2  10  12      204.88      166.77     11.64 o 
  -9   0  13     2001.75     2012.18    109.79 o 
  -7   0  13        3.06        2.16      2.08 o 
  -5   0  13       82.54       82.42     19.38 o 
  -3   0  13        9.48       13.96      7.28 o 
  -1   0  13     2433.33     2416.92     78.14 o 
   1   0  13     3460.56     3511.33    170.64 o 
 -10   1  13       34.54       22.97      5.46 o 
  -9   1  13      519.01      537.63     22.73 o 
  -8   1  13      320.40      342.94     16.04 o 
  -7   1  13     2029.39     2188.61     44.27 o 
  -6   1  13        6.73       17.60      5.28 o 
  -5   1  13     1165.94     1195.75     33.47 o 
  -4   1  13      792.60      831.36     23.78 o 
  -3   1  13      756.81      709.35     18.38 o 
  -2   1  13     2287.29     2513.92     71.94 o 
  -1   1  13        3.39        7.87      4.20 o 
   0   1  13       36.27       34.49     12.40 o 
   1   1  13     2274.16     2315.26     70.48 o 
   2   1  13     2654.36     2684.01    142.03 o 
   3   1  13      487.75      501.98     34.90 o 
   4   1  13       81.59       51.34     13.72 o 
  -9   2  13      362.43      371.44     16.66 o 
  -8   2  13      772.86      808.46     33.85 o 
  -7   2  13       32.47       20.91      5.18 o 
  -6   2  13      711.73      746.31     26.20 o 
  -5   2  13       93.90      110.50      9.99 o 
  -4   2  13      629.36      715.24     21.71 o 
  -3   2  13      783.43      843.11     21.41 o 
  -2   2  13       84.06      115.09     15.28 o 
  -1   2  13     2476.41     2721.57    100.31 o 
   0   2  13       69.33       64.72     17.84 o 
   1   2  13      372.26      399.90     18.47 o 
   3   2  13     2112.45     2279.16    118.15 o 
   4   2  13        1.77       12.36     10.45 o 
   5   2  13      683.58      585.89     54.11 o 
  -9   3  13     1251.17     1342.05     31.91 o 
  -8   3  13       17.56       16.59      7.42 o 
  -7   3  13      398.95      448.42     20.41 o 
  -6   3  13      174.02      192.97     12.54 o 
  -5   3  13     3669.49     4239.23     83.05 o 
  -4   3  13      124.07      161.77     21.71 o 
  -3   3  13      726.64      880.87     25.34 o 
  -2   3  13      551.32      624.88     21.80 o 
  -1   3  13      532.81      577.86     21.33 o 
   0   3  13      797.45      814.21     25.21 o 
   1   3  13       17.11       16.87      5.69 o 
   2   3  13        4.13        6.14      4.07 o 
   3   3  13      706.95      750.30     47.87 o 
   4   3  13       69.39       66.99     15.82 o 
   5   3  13      790.75      815.90     39.85 o 
  -9   4  13      100.59       86.64      8.76 o 
  -8   4  13        1.90        4.39      2.15 o 
  -7   4  13      345.80      366.39     18.16 o 
  -6   4  13       48.37       45.62      6.03 o 
  -5   4  13      529.14      566.47     17.13 o 
  -4   4  13       40.75       49.16      7.60 o 
  -3   4  13        6.08        9.25      3.11 o 
  -2   4  13     1393.07     1524.25     55.81 o 
  -1   4  13      329.30      380.24     23.54 o 
   0   4  13     1355.50     1604.46     46.54 o 
   1   4  13       88.73      102.08      7.74 o 
   2   4  13       22.64       20.68     10.89 o 
   3   4  13      296.65      280.83     33.22 o 
   4   4  13     1086.90     1141.75    101.87 o 
   5   4  13      212.35      237.01     18.26 o 
   6   4  13       15.21       12.37      5.11 o 
  -9   5  13       60.09       48.73     12.02 o 
  -8   5  13       65.11       67.85      7.08 o 
  -7   5  13       77.95       87.07      7.01 o 
  -6   5  13     1982.50     2168.76     42.57 o 
  -5   5  13      336.72      376.70     13.69 o 
  -4   5  13      881.21      887.28     37.96 o 
  -3   5  13      463.75      505.53     15.63 o 
  -2   5  13       74.06       83.89     12.32 o 
  -1   5  13      279.62      290.46     15.73 o 
   0   5  13     1206.30     1350.07     45.51 o 
   1   5  13      260.15      232.21     18.07 o 
   2   5  13      331.32      310.25     29.62 o 
   3   5  13       56.83       46.09      8.96 o 
   4   5  13        2.39        1.46      1.31 o 
   5   5  13      650.74      675.12     59.34 o 
  -8   6  13       77.62       76.86      7.80 o 
  -7   6  13        1.08        2.28      1.62 o 
  -6   6  13       78.38       76.80      5.50 o 
  -5   6  13        0.46        3.24      2.30 o 
  -4   6  13       80.58       97.34      8.76 o 
  -3   6  13      132.66      111.05      7.89 o 
  -2   6  13        6.32        8.99      3.99 o 
  -1   6  13      521.28      518.69     20.06 o 
   0   6  13      297.57      331.40     14.78 o 
   1   6  13     1331.03     1354.14     57.59 o 
   2   6  13      118.02      139.38     15.03 o 
   3   6  13        8.49       24.17     12.97 o 
   4   6  13      144.13      112.96     15.21 o 
   5   6  13       99.68       93.70     15.67 o 
  -7   7  13      150.41      173.86      9.51 o 
  -6   7  13       35.98       17.74      3.53 o 
  -5   7  13       59.68       56.05      6.92 o 
  -4   7  13       23.08       14.33      4.66 o 
  -3   7  13        1.13        1.72      1.87 o 
  -2   7  13      514.74      537.95     17.04 o 
  -1   7  13       13.82       24.35      7.79 o 
   0   7  13       37.12       42.47      7.54 o 
   1   7  13        9.50        4.00      3.89 o 
   2   7  13      565.66      652.60     43.89 o 
   3   7  13       46.46       35.77     12.93 o 
   4   7  13      159.84      134.23     21.07 o 
  -6   8  13      110.48       94.36     18.93 o 
  -5   8  13       80.20       72.53      6.43 o 
  -4   8  13      322.80      320.58     11.64 o 
  -3   8  13        1.68        2.21      1.31 o 
  -2   8  13      638.15      704.85     33.07 o 
  -1   8  13      553.54      607.14     29.73 o 
   0   8  13      287.05      301.98     11.14 o 
   1   8  13        1.18        3.34      2.65 o 
   2   8  13        3.64        1.35      1.26 o 
   3   8  13        4.14        2.30      2.29 o 
  -5   9  13      159.04      160.31     10.03 o 
  -4   9  13       23.60       23.06      5.58 o 
  -3   9  13     1049.13     1059.16     46.28 o 
  -2   9  13       13.10       11.43      5.27 o 
  -1   9  13        0.23        1.15      1.18 o 
   0   9  13       12.77        3.58      4.59 o 
   1   9  13        2.30        3.62      1.89 o 
   2   9  13       68.66       54.93      8.32 o 
  -3  10  13       11.94        9.39      5.01 o 
  -2  10  13        0.17        1.86      1.98 o 
  -1  10  13      128.35      121.89     13.06 o 
   0  10  13        2.30        0.86      1.38 o 
  -8   0  14       11.71       19.22      5.45 o 
  -6   0  14      131.87      172.79     19.35 o 
  -4   0  14      231.34      281.97     21.85 o 
  -2   0  14     3675.34     3957.08    146.09 o 
   0   0  14      917.83      734.63     47.46 o 
  -9   1  14        1.78        2.12      1.87 o 
  -8   1  14     1353.82     1347.24     58.03 o 
  -7   1  14      351.51      387.69     21.62 o 
  -6   1  14      109.65      121.45     10.19 o 
  -5   1  14        1.42       10.19      3.94 o 
  -4   1  14      165.56      177.62      9.86 o 
  -3   1  14     4289.84     4472.58     90.47 o 
  -2   1  14      163.35      160.29     24.20 o 
  -1   1  14      123.16      174.71     24.82 o 
   0   1  14      827.38      885.05     40.72 o 
   1   1  14      847.86      894.95     31.25 o 
   2   1  14      218.27      204.56     27.98 o 
   3   1  14       10.32        8.93      8.46 o 
  -9   2  14      131.73      130.45     12.30 o 
  -8   2  14        9.85        7.27      3.79 o 
  -7   2  14     1948.99     1913.04    131.08 o 
  -6   2  14      108.09       95.86      9.21 o 
  -5   2  14      116.72      133.52     10.88 o 
  -4   2  14       55.03       57.55      6.87 o 
  -3   2  14       22.88       32.76      6.63 o 
  -2   2  14      393.19      368.02     16.36 o 
  -1   2  14      390.08      378.04     19.04 o 
   0   2  14     2501.92     2921.74    103.31 o 
   1   2  14       12.66       11.60      5.70 o 
   2   2  14       34.69       75.51     20.48 o 
   3   2  14       27.29       46.92     34.43 o 
   4   2  14      298.38      267.96     35.83 o 
  -9   3  14       36.99       34.99      6.71 o 
  -8   3  14      282.34      284.62     20.94 o 
  -7   3  14      177.35      183.66     14.25 o 
  -6   3  14       41.34       36.12      6.37 o 
  -5   3  14      453.12      461.04     16.33 o 
  -4   3  14     2983.80     3377.97     47.70 o 
  -3   3  14      218.33      245.97     11.10 o 
  -2   3  14       30.52       34.80      7.31 o 
  -1   3  14       45.42       36.93      8.69 o 
   0   3  14      178.86      193.91     13.23 o 
   1   3  14      101.98       85.82     10.68 o 
   2   3  14      765.62      620.49     36.00 o 
   3   3  14      139.77      134.34     20.67 o 
   4   3  14      404.38      371.52     23.47 o 
   5   3  14      425.72      280.92     26.88 o 
  -8   4  14      149.74      141.66     13.12 o 
  -7   4  14        7.93        8.01      3.35 o 
  -6   4  14      105.90       95.59     10.23 o 
  -5   4  14      909.99     1042.66     24.19 o 
  -4   4  14       12.37       16.18      4.58 o 
  -3   4  14      122.36      121.66      9.28 o 
  -2   4  14       41.26       65.74     13.64 o 
  -1   4  14      312.43      320.61     20.78 o 
   0   4  14      299.46      304.69     22.52 o 
   1   4  14     1710.65     1851.45     43.15 o 
   2   4  14      350.77      309.64     29.57 o 
   3   4  14       45.06       48.86     15.67 o 
   5   4  14      506.02      449.58     21.93 o 
  -8   5  14       62.36       53.24      6.60 o 
  -7   5  14       24.55       19.30      5.10 o 
  -6   5  14     2775.21     2969.32     81.84 o 
  -5   5  14      853.51      852.31     18.25 o 
  -4   5  14      728.20      808.16     19.02 o 
  -3   5  14      113.65      143.05     10.20 o 
  -2   5  14        3.53        5.78      2.90 o 
  -1   5  14       86.61       97.35     11.06 o 
   0   5  14       16.25       19.03      5.12 o 
   1   5  14        6.88        4.49      2.21 o 
   2   5  14      462.70      442.75     31.61 o 
   3   5  14       32.42       33.19      5.02 o 
   4   5  14      653.47      698.96     63.91 o 
   5   5  14      171.14      155.07     22.84 o 
  -7   6  14       53.57       64.98      7.49 o 
  -6   6  14       20.28       12.75      4.29 o 
  -5   6  14        1.05        2.08      1.81 o 
  -4   6  14      230.98      233.28     13.74 o 
  -3   6  14      215.80      222.67     11.84 o 
  -2   6  14       15.70       19.68      5.48 o 
  -1   6  14       15.17       23.51      5.81 o 
   0   6  14     1336.02     1378.69     40.50 o 
   1   6  14      143.39      156.91     12.03 o 
   2   6  14      106.43      110.49     12.66 o 
   3   6  14        1.63        2.71      2.24 o 
   4   6  14      226.36      215.93     15.20 o 
  -7   7  14        1.78        2.86      2.24 o 
  -6   7  14      115.58      108.03     10.09 o 
  -5   7  14      239.20      224.24     12.19 o 
  -4   7  14       63.59       44.16     14.53 o 
  -3   7  14        7.15        9.16      4.48 o 
  -2   7  14      760.83      838.65     39.50 o 
  -1   7  14       23.98       31.35      6.68 o 
   0   7  14      407.26      459.60     15.71 o 
   1   7  14      248.72      246.40     11.12 o 
   2   7  14      113.26      138.83     17.11 o 
   3   7  14       13.75        8.11      7.49 o 
  -6   8  14     1599.94     1477.24     58.27 o 
  -5   8  14        2.01        1.16      0.83 o 
  -4   8  14       93.88      109.57      9.79 o 
  -3   8  14       14.36       14.90      3.67 o 
  -2   8  14      101.36      125.58     11.62 o 
  -1   8  14       38.36       41.92      5.32 o 
   0   8  14       28.12       31.39      4.50 o 
   1   8  14      241.78      220.42      8.75 o 
   2   8  14        0.85        4.49      4.23 o 
  -4   9  14       49.58       45.16     12.98 o 
  -3   9  14      195.07      205.00     14.33 o 
  -2   9  14      584.33      624.70     62.65 o 
  -1   9  14       44.87       32.70      9.71 o 
   0   9  14       48.61       55.65      5.88 o 
  -9   0  15      346.88      293.99     29.03 o 
  -5   0  15     1056.81     1083.57     38.64 o 
  -3   0  15     2074.18     2170.82     85.41 o 
  -1   0  15      954.53      950.67     46.08 o 
   1   0  15      384.72      346.90     25.23 o 
  -9   1  15       69.64       70.36      9.07 o 
  -8   1  15      168.00      140.89     11.52 o 
  -7   1  15      642.27      427.43     93.81 o 
  -6   1  15      369.32      359.00     21.39 o 
  -5   1  15      143.20      145.77     12.81 o 
  -4   1  15      697.14      706.65     26.33 o 
  -3   1  15       13.35       28.30     12.99 o 
  -2   1  15       48.63       47.81     14.96 o 
  -1   1  15      464.84      516.86     24.39 o 
   0   1  15      101.27       75.81     14.73 o 
   1   1  15     1195.07     1042.01     81.73 o 
   2   1  15        8.26       14.82     14.58 o 
  -8   2  15       59.55       58.72     11.97 o 
  -7   2  15        8.95        6.27      2.28 o 
  -6   2  15       21.09       14.14      3.66 o 
  -5   2  15       43.81       32.17      6.36 o 
  -4   2  15      439.51      424.76     13.27 o 
  -3   2  15        2.05        4.15      3.35 o 
  -2   2  15       84.31       89.08     17.81 o 
  -1   2  15      351.84      454.00     20.98 o 
   0   2  15      223.07      291.47     21.84 o 
   1   2  15      129.23      134.11     14.62 o 
   2   2  15       18.64       14.37      9.45 o 
   3   2  15      573.84      460.55     43.67 o 
  -8   3  15       93.07       88.45      9.10 o 
  -7   3  15       58.40       53.25      7.30 o 
  -6   3  15       46.02       52.92      6.66 o 
  -5   3  15       56.65       66.53      8.89 o 
  -4   3  15     2069.96     2084.10     69.23 o 
  -3   3  15       20.15       24.61      5.76 o 
  -2   3  15      281.82      296.00     19.27 o 
  -1   3  15      288.76      274.57     18.44 o 
   0   3  15      411.05      475.59     19.77 o 
   1   3  15      411.71      382.39     14.48 o 
   2   3  15      295.37      149.43     22.59 o 
   3   3  15      824.05      805.28     38.27 o 
   4   3  15      156.68      144.42     24.27 o 
  -8   4  15      384.06      373.16     14.35 o 
  -7   4  15      107.56       88.35     10.85 o 
  -6   4  15        4.04        3.63      1.97 o 
  -5   4  15      339.54      357.73     17.59 o 
  -4   4  15      154.52      166.46     10.51 o 
  -3   4  15      346.77      385.92     17.39 o 
  -2   4  15        1.80        6.65      3.09 o 
  -1   4  15      206.41      198.37     14.86 o 
   0   4  15     1634.43     1675.12     59.11 o 
   1   4  15        7.12       11.11      5.52 o 
   2   4  15      170.87      174.80     26.27 o 
   3   4  15        7.30        7.91      6.12 o 
   4   4  15      581.13      536.56     26.41 o 
  -7   5  15      187.33      179.47      8.66 o 
  -6   5  15        2.75        3.28      1.72 o 
  -5   5  15       14.39       19.10      5.08 o 
  -4   5  15      240.83      259.51     14.69 o 
  -3   5  15     1286.66     1406.45     34.47 o 
  -2   5  15      172.84      167.78     12.53 o 
  -1   5  15      311.24      350.08     13.24 o 
   0   5  15      102.29      144.23     11.72 o 
   1   5  15      444.68      505.51     27.81 o 
   2   5  15       30.94       33.91     24.66 o 
   3   5  15       69.82       59.53     12.28 o 
   4   5  15        7.53        3.37     12.79 o 
  -7   6  15      226.01      230.89     15.55 o 
  -6   6  15      185.63      121.34     19.68 o 
  -5   6  15      152.39      164.64      7.30 o 
  -4   6  15      184.32      208.36      8.34 o 
  -3   6  15     1103.42     1215.33     29.26 o 
  -2   6  15      128.15      132.25     12.57 o 
  -1   6  15        5.95       12.99      5.19 o 
   0   6  15      137.47      116.24     10.00 o 
   1   6  15      268.19      268.71     13.77 o 
   2   6  15       53.09       49.17     11.16 o 
   3   6  15       91.46      107.40     17.11 o 
  -6   7  15      825.71      836.21     37.21 o 
  -5   7  15      793.11      770.24     22.45 o 
  -4   7  15      625.59      649.55     33.73 o 
  -3   7  15      910.03      931.20     40.51 o 
  -2   7  15      482.19      509.28     23.72 o 
  -1   7  15      311.45      378.74     18.89 o 
   0   7  15       19.80       13.36      8.57 o 
   1   7  15      398.65      419.61     16.95 o 
   2   7  15      134.88      127.63     19.64 o 
  -4   8  15      243.63      208.42      8.49 o 
  -3   8  15       11.06        5.57      4.68 o 
  -2   8  15      431.83      415.12     13.10 o 
  -1   8  15      550.39      564.47     46.50 o 
   0   8  15       54.74       45.73      7.55 o 
   1   8  15        2.86        1.86      3.10 o 
  -8   0  16        1.91        1.30      2.87 o 
  -6   0  16     1127.30     1142.68     37.27 o 
  -4   0  16      514.87      544.48     48.13 o 
  -2   0  16      180.03       12.00      4.93 o 
   0   0  16     4115.78     4517.12     81.87 o 
  -8   1  16      385.92      243.87     66.98 o 
  -7   1  16       58.86       16.40     22.28 o 
  -6   1  16     1153.62     1242.53     30.86 o 
  -5   1  16      618.43      638.51     30.69 o 
  -4   1  16      785.73      828.44     29.92 o 
  -3   1  16        4.90        2.46      2.39 o 
  -2   1  16      281.36      291.91     23.78 o 
  -1   1  16      153.96      142.55     15.69 o 
   0   1  16        5.03       11.04      4.46 o 
   1   1  16       76.11       65.61      9.55 o 
  -8   2  16      846.58      655.40     28.76 o 
  -7   2  16      219.70      217.18     20.04 o 
  -6   2  16       79.56       65.45      8.57 o 
  -5   2  16      374.13      404.46     18.90 o 
  -4   2  16      973.42     1032.65     33.06 o 
  -3   2  16      147.40      162.62     16.41 o 
  -2   2  16     1106.73     1205.43     53.24 o 
  -1   2  16      660.62      729.91     32.52 o 
   0   2  16      198.46      176.81     14.13 o 
   1   2  16       12.68       16.08      9.71 o 
   2   2  16     1104.54     1027.16     43.94 o 
  -7   3  16      480.42      471.14     17.84 o 
  -6   3  16       10.77        8.40      3.03 o 
  -5   3  16       33.50       30.34      6.46 o 
  -4   3  16      428.00      447.18     26.19 o 
  -3   3  16       88.24       66.41     10.71 o 
  -2   3  16      738.11      799.22     24.61 o 
  -1   3  16      764.52      807.81     34.31 o 
   0   3  16      273.04      277.23     22.11 o 
   1   3  16      161.46      148.15     27.54 o 
   2   3  16       12.41        8.52     10.57 o 
   3   3  16       18.69       28.63      9.06 o 
  -7   4  16       59.70       52.64      6.49 o 
  -6   4  16        3.69        4.64      2.66 o 
  -5   4  16      118.12      107.35      8.05 o 
  -4   4  16      277.79      309.66     14.60 o 
  -3   4  16      218.85      241.12     18.11 o 
  -2   4  16      200.06      205.35     15.56 o 
  -1   4  16      375.60      331.66     18.50 o 
   0   4  16       53.33       71.86     12.09 o 
   1   4  16     1426.37     1532.87     64.35 o 
   2   4  16      102.51      117.75     20.90 o 
   3   4  16      101.83      104.22     16.28 o 
  -6   5  16       90.52       94.49     11.02 o 
  -5   5  16       61.76       34.34     14.36 o 
  -4   5  16       38.02       40.34      7.97 o 
  -3   5  16      620.17      653.16     19.46 o 
  -2   5  16       55.47       77.11      8.37 o 
  -1   5  16       14.97        9.52      3.66 o 
   0   5  16      248.60      236.73     13.56 o 
   1   5  16       44.87       55.03     15.06 o 
   2   5  16      630.40      513.78     34.07 o 
  -5   6  16      119.31      101.57      9.62 o 
  -4   6  16       16.06       15.45      9.24 o 
  -3   6  16      528.93      561.03     25.77 o 
  -2   6  16     1387.88     1378.16     36.16 o 
  -1   6  16      338.43      364.76     17.45 o 
   0   6  16      222.37      225.58     18.91 o 
   1   6  16      126.63      100.08     16.46 o 
  -4   7  16        3.50        3.17      2.10 o 
  -3   7  16      100.87       92.40     10.59 o 
  -2   7  16       89.32       74.69     10.27 o 
  -1   7  16       68.20       68.97      7.62 o 
   0   7  16       65.13       52.99      7.59 o 
   1   7  16       37.01       15.52     12.73 o 
  -7   0  17        0.98        0.22      1.03 o 
  -5   0  17       58.58       94.50     46.42 o 
  -3   0  17      129.11      137.29     25.36 o 
  -1   0  17     1072.33     1083.91     98.53 o 
  -6   1  17        7.71        5.12      6.28 o 
  -5   1  17        0.28        0.78      1.82 o 
  -4   1  17      171.00      194.41     17.24 o 
  -3   1  17      176.23      177.82     21.45 o 
  -2   1  17       44.17        9.05     37.49 o 
  -1   1  17      513.47      500.55     35.86 o 
   0   1  17      215.84      223.91     13.24 o 
  -6   2  17       69.94       55.27      6.65 o 
  -5   2  17      409.34      413.51     29.81 o 
  -4   2  17      132.63      165.91     28.81 o 
  -3   2  17      399.75      468.93     29.70 o 
  -2   2  17        0.16        1.04      1.96 o 
  -1   2  17     1206.48     1497.95     83.11 o 
   0   2  17      381.77      361.88     14.54 o 
   1   2  17      247.66      192.89     19.76 o 
  -6   3  17       45.46       14.51     16.28 o 
  -5   3  17      705.74      739.35     47.79 o 
  -4   3  17        2.81        1.96      2.45 o 
  -3   3  17       57.02       69.41      9.36 o 
  -2   3  17       19.03       23.77      9.96 o 
  -1   3  17       56.55       60.41     10.97 o 
   0   3  17      581.56      545.50     35.13 o 
   1   3  17       83.07       69.68     13.34 o 
  -5   4  17      281.53      236.62     19.78 o 
  -4   4  17       33.97       34.96      6.80 o 
  -3   4  17      106.12      130.88     17.06 o 
  -2   4  17     1177.63     1329.01     73.55 o 
  -1   4  17      659.59      742.66     48.60 o 
   0   4  17        1.10        1.31      1.65 o 
   1   4  17        0.70        1.07      3.57 o 
  -5   5  17       98.20       94.62     14.10 o 
  -4   5  17      123.68      116.97     10.72 o 
  -3   5  17     1123.22     1206.00     82.35 o 
  -2   5  17      228.59      220.29     29.72 o 
  -1   5  17       76.16       72.30     12.15 o 
   0   5  17        6.06       11.11      6.54 o 
   1   5  17       43.72       25.33     12.43 o 
  -4   6  17       23.33        8.59     12.26 o 
  -3   6  17        3.41        0.41      1.61 o 
  -2   6  17        0.32        1.10      1.46 o 
  -4   0  18       37.58       46.36     24.97 o 
  -2   0  18      141.43      199.30     24.99 o 
   0   0  18      719.45      437.16     22.89 o 
  -5   1  18       87.01       69.53     11.56 o 
  -4   1  18       75.08       82.27     25.33 o 
  -3   1  18      845.65      842.09     52.82 o 
  -2   1  18       88.50       94.27     32.46 o 
  -1   1  18      191.80      223.24     16.91 o 
  -5   2  18      250.65      204.14     11.84 o 
  -4   2  18      108.90      103.50     13.19 o 
  -3   2  18       13.06       16.81      6.29 o 
  -2   2  18      318.45      341.98     23.73 o 
  -1   2  18      161.61        0.63      1.96 o 
  -5   3  18       13.80        5.06      6.14 o 
  -4   3  18     1931.77     2122.22     91.68 o 
  -3   3  18      403.30      429.78     18.39 o 
  -2   3  18       36.10       35.52     15.07 o 
  -1   3  18       30.19        0.08      1.82 o 
  -4   4  18        2.89        3.45      2.97 o 
  -3   4  18      205.07      200.13     10.86 o 
  -2   4  18      155.61      175.43     10.13 o 
  -1   4  18        7.21        1.19      1.35 o 
  -3   0  19     1077.06     1071.34     47.07 o 
  -3   1  19      107.43      150.32     22.96 o 
  -2   1  19     1028.91      944.79     29.15 o 
                                                 
